# Supplementary material for: A brief version of the Attitudes to Ageing Questionnaire for older Chinese adults: development and psychometric evaluation
Source: BMC Psychol. 2024 Apr 1;12:181. doi: 10.1186/s40359-024-01691-z (PMC10986028; doi:10.1186/s40359-024-01691-z)
Supplement: Supplementary file 1 — Supplementary Material 1 [file 40359_2024_1691_MOESM1_ESM.xlsx]

## Sheet: data
id	gender	age_year	education	aaq_2rta	aaq_4rta	aaq_5rta	aaq_9rta	aaq_11rta	aaq_12rta	aaq_14rta	aaq_15rta	aaq_16rta	aaq_17rta	aaq_18rta	aaq_23rta	aaq_2rtb	aaq_4rtb	aaq_5rtb	aaq_9rtb	aaq_11rtb	aaq_12rtb	aaq_14rtb	aaq_15rtb	aaq_16rtb	aaq_17rtb	aaq_18rtb	aaq_23rtb
47	male	76	receive no education	strongly agree	disagree	strongly agree	agree	disagree	strongly agree	agree	strongly agree	strongly agree	strongly disagree	strongly agree	strongly agree	disagree	strongly disagree	agree	strongly disagree	strongly disagree	strongly agree	agree	strongly agree	strongly agree	strongly disagree	strongly agree	disagree
94	female	69	senior high	strongly disagree	strongly disagree	strongly disagree	strongly agree	strongly disagree	strongly agree	strongly disagree	strongly agree	strongly agree	strongly disagree	strongly agree	strongly disagree	strongly disagree	strongly disagree	agree	disagree	disagree	agree	disagree	agree	disagree	strongly disagree	disagree	disagree
99	female	61	college	agree	agree	agree	agree	agree	disagree	strongly agree	disagree	agree	disagree	strongly agree	strongly agree	strongly agree	agree	strongly agree	strongly disagree	strongly agree	strongly disagree	strongly agree	disagree	agree	strongly disagree	agree	strongly agree
108	female	65		strongly agree	disagree	strongly agree	disagree	strongly agree	strongly disagree	strongly agree	strongly disagree	strongly agree	disagree	strongly agree	strongly agree	neutral	agree	strongly agree	strongly disagree	strongly agree	strongly disagree	agree	disagree	strongly agree	strongly disagree	strongly agree	agree
157	female	65	senior high	strongly agree	disagree	strongly agree	strongly agree	strongly agree	agree	strongly agree	disagree	disagree	strongly disagree	strongly agree	strongly agree	strongly agree	disagree	strongly agree	agree	strongly agree	agree	strongly agree	disagree	agree	strongly disagree	agree	agree
14	male	76	junior high	strongly agree	strongly agree	strongly agree	agree	strongly agree	disagree	agree	disagree	strongly agree	strongly disagree	strongly agree	strongly agree	strongly agree	strongly agree	strongly agree	agree	strongly agree	strongly disagree	strongly agree	disagree	strongly agree	strongly disagree	strongly agree	strongly agree
132	male	64	junior high	agree	agree	agree	agree	agree	disagree	agree	disagree	strongly agree	disagree	agree	agree	agree	agree	strongly agree	agree	agree	disagree	agree	disagree	strongly agree	disagree	agree	agree
15	female	64	college	strongly agree	strongly agree	agree	disagree	strongly agree	strongly disagree	strongly agree	strongly disagree	strongly agree	strongly disagree	strongly agree	strongly agree	strongly agree	strongly agree	strongly agree	strongly disagree	strongly agree	strongly disagree	strongly agree	strongly disagree	strongly agree	strongly disagree	strongly agree	strongly agree
98	female	69	junior high	agree	agree	agree	disagree	strongly agree	disagree	agree	disagree	strongly agree	disagree	agree	agree	agree	strongly agree	agree	disagree	strongly agree	disagree	agree	strongly disagree	strongly agree	disagree	agree	agree
118	female	68	senior high	neutral	agree	agree	strongly disagree	strongly agree	disagree	strongly agree	strongly disagree	strongly agree	strongly disagree	agree	strongly agree	agree	agree	strongly agree	disagree	strongly agree	strongly disagree	strongly agree	neutral	strongly agree	strongly disagree	agree	strongly agree
134	male	66	junior high	disagree	disagree	agree	disagree	disagree	disagree	agree	strongly disagree	strongly agree	disagree	agree	agree	disagree	disagree	agree	disagree	disagree	disagree	agree	strongly disagree	strongly agree	disagree	agree	agree
136	female	60	senior high	agree	agree	agree	agree	strongly agree	agree	agree	disagree	agree	disagree	disagree	agree	agree	agree	agree	agree	strongly agree	agree	agree	disagree	agree	disagree	disagree	agree
156	female	74	college	agree	agree	agree	agree	agree	disagree	agree	strongly disagree	strongly agree	disagree	agree	agree	agree	agree	agree	agree	agree	disagree	agree	strongly disagree	strongly agree	disagree	agree	agree
185	female	73	primary	disagree	disagree	disagree	agree	disagree	agree	disagree	agree	disagree	agree	neutral	disagree	disagree	disagree	disagree	agree	disagree	agree	disagree	agree	disagree	agree	neutral	disagree
5	female	67	college	agree	agree	disagree	disagree	neutral	neutral	agree	disagree	neutral	disagree	agree	agree	agree	agree	neutral	neutral	disagree	agree	agree	disagree	agree	strongly disagree	strongly agree	agree
19	male	70	college	strongly agree	strongly agree	strongly agree	strongly disagree	disagree	strongly disagree	strongly agree	disagree	strongly agree	strongly disagree	strongly agree	strongly agree	strongly agree	strongly agree	strongly agree	disagree	strongly agree	strongly disagree	strongly agree	strongly disagree	agree	strongly disagree	strongly agree	agree
32	female	71	junior high	agree	agree	agree	agree	strongly agree	disagree	disagree	strongly disagree	agree	disagree	agree	disagree	agree	agree	agree	agree	strongly agree	disagree	disagree	strongly disagree	agree	disagree	agree	disagree
77	female	62	college	disagree	agree	disagree	agree	agree	disagree	disagree	disagree	agree	agree	strongly agree	disagree	disagree	agree	disagree	agree	agree	disagree	disagree	disagree	agree	agree	agree	disagree
96	male	68	junior high	agree	strongly agree	strongly agree	agree	agree	agree	disagree	strongly disagree	disagree	disagree	agree	disagree	agree	agree	strongly agree	disagree	agree	disagree	agree	disagree	strongly agree	strongly disagree	agree	strongly agree
106	female	68	senior high	strongly agree	strongly agree	strongly agree	disagree	strongly agree	strongly disagree	strongly agree	strongly disagree	strongly agree	strongly disagree	agree	strongly agree	strongly agree	strongly agree	strongly agree	strongly disagree	strongly agree	strongly disagree	strongly agree	strongly disagree	strongly agree	strongly disagree	agree	strongly agree
148	female	73	junior high	agree	disagree	agree	strongly disagree	disagree	strongly disagree	strongly agree	disagree	agree	disagree	strongly agree	agree	agree	strongly agree	agree	agree	disagree	disagree	agree	strongly agree	disagree	agree	strongly agree	strongly agree
159	male	73	senior high	agree	agree	disagree	strongly agree	strongly agree	agree	disagree	disagree	disagree	agree	strongly disagree	disagree	agree	agree	disagree	agree	strongly agree	agree	disagree	disagree	disagree	agree	strongly disagree	disagree
165	female	64	college	disagree	disagree	disagree	strongly disagree	strongly agree	strongly disagree	disagree	disagree	strongly agree	disagree	neutral	disagree	disagree	disagree	disagree	strongly disagree	strongly agree	strongly disagree	disagree	disagree	strongly agree	disagree	neutral	disagree
177	female	63	senior high	strongly agree	strongly agree	agree	disagree	agree	neutral	agree	agree	neutral	agree	strongly agree	strongly agree	disagree	strongly agree	strongly agree	disagree	agree	disagree	disagree	strongly agree	agree	disagree	strongly agree	strongly agree
2	female	72	junior high	strongly agree	strongly agree	agree	strongly disagree	strongly disagree	neutral	strongly agree	strongly disagree	strongly agree	strongly disagree	neutral	agree	agree	agree	agree	strongly disagree	agree	strongly disagree	strongly agree	strongly disagree	strongly disagree	strongly disagree	neutral	strongly agree
16	male	75	senior high	neutral	strongly disagree	strongly agree	strongly agree	strongly agree	agree	disagree	strongly disagree	neutral	neutral	strongly disagree	disagree	disagree	strongly disagree	neutral	strongly agree	agree	agree	disagree	disagree	neutral	agree	strongly disagree	disagree
27	female	62	junior high	agree	strongly agree	agree	disagree	strongly agree	disagree	strongly agree	strongly disagree	disagree	strongly disagree	strongly agree	neutral	agree	strongly agree	agree	strongly disagree	strongly agree	agree	strongly agree	neutral	strongly agree	strongly disagree	agree	strongly disagree
37	female	71	junior high	neutral	disagree	agree	disagree	strongly agree	strongly disagree	agree	strongly disagree	strongly agree	agree	neutral	strongly agree	neutral	agree	strongly agree	strongly disagree	strongly agree	strongly disagree	neutral	strongly disagree	strongly agree	neutral	neutral	strongly agree
70	male	64	senior high	strongly disagree	strongly disagree	strongly disagree	neutral	strongly disagree	strongly agree	disagree	strongly agree	disagree	strongly agree	disagree	disagree	strongly disagree	disagree	agree	disagree	strongly disagree	strongly agree	disagree	strongly agree	disagree	strongly agree	agree	disagree

## Sheet: legend
Supplementary File 4: dataset for the test-retest sample.
This sample was randomly selected from Sample 3 (common id).
aaq_rta: the first telephone interview
aaq_rtb: the second telephone interview
interval: 2-3 weeks
