# Supplementary material for: A brief version of the Attitudes to Ageing Questionnaire for older Chinese adults: development and psychometric evaluation
Source: BMC Psychol. 2024 Apr 1;12:181. doi: 10.1186/s40359-024-01691-z (PMC10986028; doi:10.1186/s40359-024-01691-z)
Supplement: Supplementary file 2 — Supplementary Material 2 [file 40359_2024_1691_MOESM2_ESM.xlsx]

## Sheet: data
id	gender	age_year	education	aaq_2	aaq_4	aaq_5	aaq_6	aaq_9	aaq_11	aaq_12	aaq_14	aaq_15	aaq_16	aaq_17	aaq_18	aaq_21	aaq_22	aaq_23	aaq_24	cesd_1	cesd_2	cesd_3	cesd_4	cesd_5	cesd_6	cesd_7	cesd_8	cesd_9
B001		52	college	neutral	disagree	neutral	strongly disagree	neutral	strongly agree	neutral	strongly agree	strongly disagree	neutral	strongly disagree	strongly agree	strongly agree	strongly disagree	strongly agree	strongly agree	always	hardly ever or never	hardly ever or never	always	hardly ever or never	hardly ever or never	hardly ever or never	hardly ever or never	always
B002	female	56	college	strongly agree	strongly agree	agree	disagree	strongly disagree	strongly agree	strongly disagree	agree	strongly disagree	strongly agree	strongly disagree	strongly agree	strongly agree	strongly disagree	strongly agree	strongly agree	always	hardly ever or never	hardly ever or never	always	hardly ever or never	sometimes	hardly ever or never	hardly ever or never	always
B003	female	54	college	agree	strongly agree	strongly agree	strongly disagree	strongly disagree	strongly agree	strongly disagree	agree	strongly disagree	disagree	disagree	strongly agree	strongly agree	strongly disagree	disagree	strongly agree	sometimes	hardly ever or never	hardly ever or never	always	hardly ever or never	sometimes	hardly ever or never	hardly ever or never	always
B004	female	55	college	agree	agree	agree	disagree	disagree	disagree	disagree	agree	disagree	agree	disagree	agree	agree	disagree	agree	agree	always	hardly ever or never	hardly ever or never	always	hardly ever or never	sometimes	hardly ever or never	hardly ever or never	always
B005	female	51	college	agree	strongly agree	strongly agree	strongly disagree	agree	agree	disagree	neutral	strongly disagree	disagree	disagree	agree	agree	disagree	agree	strongly agree	always	hardly ever or never	hardly ever or never	always	hardly ever or never	sometimes	hardly ever or never	hardly ever or never	always
B006	female	59	senior high	strongly agree	agree	neutral	neutral	strongly disagree	strongly agree	strongly disagree	strongly agree	strongly disagree	strongly agree	disagree	strongly agree	strongly agree	strongly disagree	strongly agree	strongly agree	always	hardly ever or never	hardly ever or never	always	hardly ever or never	sometimes	hardly ever or never	hardly ever or never	always
B007		60	college	strongly disagree	strongly disagree	strongly disagree	neutral	agree	strongly agree	disagree	strongly agree	strongly disagree	strongly agree	disagree	disagree	disagree	disagree	strongly agree	strongly agree	always	hardly ever or never	hardly ever or never	always	hardly ever or never	always	hardly ever or never	hardly ever or never	always
B008	female	57	college	neutral	agree	disagree	neutral	neutral	neutral	disagree	agree	disagree	disagree	disagree	strongly agree	agree	strongly disagree	agree	strongly agree	sometimes	hardly ever or never	hardly ever or never	always	hardly ever or never	sometimes	hardly ever or never	sometimes	sometimes
B009	female	55	college	agree	agree	disagree	disagree	disagree	agree	disagree	agree	disagree		disagree	agree	strongly agree	disagree	agree	strongly agree	always	sometimes	hardly ever or never	always	hardly ever or never	sometimes	hardly ever or never	sometimes	sometimes
B010	female	56	college	neutral	disagree	strongly agree	disagree	neutral	agree	disagree	strongly agree	strongly disagree	strongly agree	disagree	agree	agree	strongly disagree	strongly agree	strongly agree	always	hardly ever or never	hardly ever or never	always	hardly ever or never	hardly ever or never	hardly ever or never	hardly ever or never	always
B011	female	59	college	neutral	agree	neutral	strongly disagree	strongly disagree	strongly agree	strongly disagree	agree	strongly disagree	agree	disagree	agree	agree	disagree	agree	strongly agree	always	hardly ever or never	sometimes	always	hardly ever or never	sometimes	hardly ever or never	hardly ever or never	always
B012	female	64	college	strongly disagree	strongly disagree	strongly disagree	strongly agree	strongly agree	strongly disagree	strongly agree	strongly disagree	strongly agree	strongly disagree	strongly agree	strongly disagree	strongly disagree	strongly agree	strongly disagree	strongly disagree	sometimes	sometimes	sometimes	sometimes	hardly ever or never	sometimes	sometimes	sometimes	hardly ever or never
B013	female	51	college	neutral	neutral	neutral	neutral	neutral	neutral	neutral	neutral	neutral	neutral	neutral	neutral	strongly agree	neutral	agree	strongly agree	always	hardly ever or never	sometimes	always	hardly ever or never	sometimes	hardly ever or never	hardly ever or never	always
B014	female	63	senior high	agree	agree	agree	neutral	neutral	neutral	neutral	neutral	agree	agree	disagree	strongly agree	strongly agree	neutral	neutral	neutral	sometimes	hardly ever or never	hardly ever or never	sometimes	sometimes	sometimes	hardly ever or never	hardly ever or never	always
B015	male	58	senior high	agree	strongly agree	strongly agree	disagree	disagree		disagree	strongly agree	disagree	strongly agree	strongly agree	strongly agree	strongly agree	disagree	strongly agree	strongly agree
B016	male	64	college	agree	agree	strongly agree	strongly disagree	strongly disagree	agree	strongly disagree	agree	strongly disagree	agree	disagree	strongly agree	agree	strongly disagree	agree	strongly agree	always	hardly ever or never	hardly ever or never	sometimes	hardly ever or never	sometimes	hardly ever or never	hardly ever or never	always
B017	female	62	college	agree	agree	strongly agree	strongly disagree	strongly disagree	agree	strongly disagree	neutral	disagree	agree	disagree	strongly agree	agree	strongly disagree	agree	strongly agree	always	hardly ever or never	hardly ever or never	sometimes	sometimes	hardly ever or never	hardly ever or never	hardly ever or never	always
B018	female	46	college	agree	strongly agree	strongly agree	disagree	disagree	strongly agree	disagree	strongly agree	disagree	strongly agree	disagree	agree	agree	disagree	agree	strongly agree	always	hardly ever or never	hardly ever or never	always	hardly ever or never	hardly ever or never	hardly ever or never	hardly ever or never	always
B019	female	63	college	disagree	agree	agree	agree	agree	agree	disagree	disagree	agree	strongly agree	agree	strongly agree	agree	agree	disagree	strongly agree	sometimes	sometimes	sometimes	sometimes	hardly ever or never	hardly ever or never	hardly ever or never	hardly ever or never	sometimes
B020	female	66	college	neutral	strongly agree	strongly agree	strongly disagree	neutral	strongly agree	strongly disagree	strongly agree	strongly disagree	strongly agree	strongly disagree	strongly agree	strongly agree	strongly disagree	neutral	strongly agree	always	hardly ever or never	hardly ever or never	always	hardly ever or never	hardly ever or never	hardly ever or never	hardly ever or never	always
B021	female	74	college	agree	agree	agree														sometimes	hardly ever or never	hardly ever or never	always	hardly ever or never	sometimes	hardly ever or never	hardly ever or never	always
B022	female	52	college	disagree	disagree	agree	disagree	agree	agree	disagree	agree	disagree	strongly agree	disagree	neutral	neutral	disagree	strongly disagree	strongly agree	sometimes	hardly ever or never	hardly ever or never	sometimes	hardly ever or never	hardly ever or never	hardly ever or never	hardly ever or never	sometimes
B023	female	51	college	disagree	disagree	disagree	disagree	disagree	strongly agree	strongly disagree	strongly agree	strongly disagree	strongly agree	strongly disagree	neutral	strongly agree	disagree	strongly agree	strongly agree	always	hardly ever or never	hardly ever or never	always	hardly ever or never	sometimes	hardly ever or never	hardly ever or never	always
B024	female	66	college	strongly agree	agree	agree	strongly disagree	disagree	strongly disagree	strongly disagree	strongly agree	strongly disagree	strongly agree	strongly disagree	strongly agree	strongly agree	strongly disagree	strongly agree	strongly agree	always	hardly ever or never	hardly ever or never	always	hardly ever or never	hardly ever or never	hardly ever or never	hardly ever or never	always
B025	female	57	college	neutral	neutral	neutral	neutral	neutral	strongly agree	strongly disagree	strongly agree	strongly disagree	strongly agree	disagree	strongly agree	strongly agree	strongly disagree	strongly agree	strongly agree	always	hardly ever or never	sometimes	always	hardly ever or never	sometimes	hardly ever or never	hardly ever or never	always
B026	female	68	senior high	disagree	disagree	disagree	disagree	disagree		disagree		disagree	disagree	disagree	disagree	agree	disagree	agree	agree	sometimes	sometimes	hardly ever or never	sometimes	hardly ever or never	hardly ever or never	sometimes	hardly ever or never	sometimes
B027	female	54	college	disagree	disagree	agree	disagree	neutral	strongly agree	agree	agree	strongly disagree	agree	strongly disagree	neutral	neutral	strongly disagree	strongly agree	strongly agree	sometimes	sometimes	hardly ever or never	always	sometimes	sometimes	hardly ever or never	hardly ever or never	sometimes
B028	female	65	college	strongly agree	strongly agree	strongly agree	strongly disagree	strongly disagree	strongly agree	strongly disagree	strongly agree	strongly disagree	agree	strongly disagree	strongly agree	strongly agree	strongly disagree	strongly agree	strongly agree	always	hardly ever or never	hardly ever or never	always	hardly ever or never	sometimes	hardly ever or never	hardly ever or never	always
B029	female	56	college		strongly agree	agree	strongly disagree	neutral	strongly agree	strongly disagree	strongly agree	strongly disagree	strongly agree	disagree	neutral	neutral	strongly disagree	strongly agree	strongly agree	always	hardly ever or never	hardly ever or never	always	hardly ever or never	sometimes	hardly ever or never	hardly ever or never	always
B030	female	53	college	agree	agree	agree	disagree	disagree	agree	disagree	agree	disagree	agree	disagree	agree	agree	disagree	agree	strongly agree	always	hardly ever or never	hardly ever or never	always	hardly ever or never	hardly ever or never	hardly ever or never	hardly ever or never	always
B031				disagree	agree	strongly agree														always	hardly ever or never	hardly ever or never	always	hardly ever or never	sometimes	hardly ever or never	hardly ever or never	always
B032	female	55	college	agree	strongly agree	agree	disagree	disagree	strongly disagree	disagree	strongly disagree	disagree	strongly agree	agree	agree	agree	disagree	agree	strongly agree	always	sometimes	sometimes	always	hardly ever or never	always	hardly ever or never	sometimes	always
B033	female	61	senior high	strongly agree	strongly agree	strongly agree	strongly disagree	strongly disagree	strongly disagree		strongly agree	strongly disagree	strongly agree	strongly disagree	strongly agree			agree	strongly agree	always	hardly ever or never	hardly ever or never	always	sometimes	sometimes	hardly ever or never
B034	female	58	senior high	strongly agree	strongly agree	strongly agree	strongly disagree	strongly disagree	agree	strongly disagree	strongly agree	strongly disagree	strongly agree	strongly disagree	strongly agree	strongly agree	strongly disagree	agree	strongly agree	always	hardly ever or never	hardly ever or never	always	sometimes	sometimes	hardly ever or never	hardly ever or never	always
B035	female	57	senior high	strongly agree	strongly agree	strongly agree
B036	female	63	senior high	strongly agree	strongly agree	strongly agree	strongly disagree	disagree	disagree	disagree	agree	strongly disagree	strongly agree	neutral	strongly agree	strongly agree	disagree	strongly agree	strongly agree	hardly ever or never	hardly ever or never	hardly ever or never	hardly ever or never	hardly ever or never	hardly ever or never	hardly ever or never	hardly ever or never	hardly ever or never
B037	female	64	senior high	strongly disagree	strongly disagree	strongly agree	strongly disagree	strongly disagree	agree	strongly disagree	strongly disagree	strongly disagree	strongly disagree	strongly disagree	strongly disagree	strongly disagree	strongly disagree	strongly disagree	strongly disagree	sometimes	hardly ever or never	hardly ever or never	hardly ever or never	hardly ever or never	hardly ever or never	hardly ever or never	hardly ever or never	hardly ever or never
B038	female	68	college	strongly agree	strongly agree	strongly agree	strongly disagree	neutral	strongly agree	strongly disagree	agree	disagree	disagree	strongly disagree	strongly agree	strongly agree	strongly disagree	strongly agree	strongly agree	always	hardly ever or never	hardly ever or never	always	hardly ever or never	hardly ever or never	hardly ever or never	hardly ever or never	hardly ever or never
B039	female	60	college	disagree	agree	agree	disagree	disagree	disagree	disagree	strongly agree	disagree	agree	disagree	agree	agree	disagree	agree	strongly agree	always	hardly ever or never	hardly ever or never	always	hardly ever or never	hardly ever or never	hardly ever or never	hardly ever or never	always
B040	male	83	college				neutral	neutral	neutral	disagree	neutral	agree	neutral	agree	neutral	neutral	neutral	neutral	neutral	sometimes	sometimes	hardly ever or never	sometimes	sometimes	sometimes	sometimes	hardly ever or never	sometimes
B041	female	61	senior high	strongly agree	strongly agree	strongly agree	strongly disagree	strongly agree	strongly agree	strongly agree	strongly agree	strongly agree	strongly agree	strongly agree	strongly agree	strongly agree	strongly disagree	strongly agree	strongly agree	always	hardly ever or never	hardly ever or never	always	hardly ever or never	hardly ever or never	hardly ever or never	hardly ever or never	always
B042	female	71	junior high	strongly disagree	neutral	strongly agree	strongly disagree	strongly disagree	strongly agree	strongly disagree	strongly agree	strongly disagree	strongly agree	disagree	strongly agree	strongly agree	agree	strongly agree	strongly agree	hardly ever or never	hardly ever or never	hardly ever or never	always	hardly ever or never	hardly ever or never	hardly ever or never	hardly ever or never	always
B043	female	62	college	agree	disagree	agree	strongly disagree		strongly agree	strongly disagree	strongly agree	strongly disagree	strongly agree	strongly disagree	strongly agree	strongly agree	disagree	strongly agree	strongly agree	always	hardly ever or never	hardly ever or never	always	hardly ever or never	hardly ever or never	hardly ever or never	hardly ever or never	always
B044	female	64	senior high	strongly disagree	strongly agree	strongly disagree	strongly disagree	disagree	strongly agree	strongly disagree	strongly agree	strongly disagree	strongly disagree	strongly disagree	strongly agree	strongly agree	disagree	strongly agree	strongly agree	hardly ever or never	hardly ever or never	hardly ever or never	hardly ever or never	hardly ever or never	hardly ever or never	hardly ever or never	hardly ever or never	always
B045	female	58	college	disagree	disagree	agree	strongly disagree	disagree	strongly agree	strongly disagree	strongly agree	strongly disagree	strongly agree	strongly disagree	strongly agree	strongly agree	disagree	strongly agree	strongly agree	always	hardly ever or never	hardly ever or never	always	hardly ever or never	hardly ever or never	hardly ever or never	hardly ever or never	always
B046	female	65	college	disagree	agree	agree	disagree	disagree	agree	disagree	agree	disagree	agree	disagree	agree	agree	disagree	agree	agree	always	hardly ever or never	hardly ever or never	always	hardly ever or never	sometimes	hardly ever or never	hardly ever or never	always
B047	female	73	college	disagree	agree	agree	disagree	disagree	agree	disagree	agree	agree	agree	disagree	agree	neutral	disagree	disagree	agree	always	hardly ever or never	hardly ever or never	always	hardly ever or never	hardly ever or never	hardly ever or never	hardly ever or never	always
B048	female	76	senior high	strongly agree	strongly agree	agree	strongly disagree	strongly disagree	strongly disagree	strongly disagree	agree	disagree	strongly agree	disagree	agree	strongly agree	strongly disagree	strongly agree	strongly agree	always	hardly ever or never	hardly ever or never	always	hardly ever or never	sometimes	hardly ever or never	hardly ever or never	always
B049	female	67	college	strongly agree	strongly agree	strongly agree	strongly disagree	neutral	strongly agree		agree	disagree	agree	neutral	neutral	neutral	disagree	agree	agree	always	hardly ever or never	hardly ever or never	always	hardly ever or never	hardly ever or never	hardly ever or never	hardly ever or never	always
B050	female	65	college	agree	agree	strongly agree	disagree	strongly disagree	disagree	strongly disagree	strongly disagree	disagree	strongly disagree	strongly disagree	agree	agree	strongly disagree	agree	agree	always	hardly ever or never	hardly ever or never	always	hardly ever or never	hardly ever or never	hardly ever or never	hardly ever or never	always
B051	female	80	college	agree	agree	neutral	neutral	disagree	neutral	agree	neutral	neutral	neutral	agree	neutral	neutral	agree	neutral	strongly agree	always	sometimes	sometimes	always	sometimes	sometimes			sometimes
B052	female	64	senior high	agree	disagree	agree	disagree	disagree	strongly agree	disagree	strongly agree	disagree	neutral	disagree	strongly agree	strongly agree	disagree	strongly agree	strongly agree	always	hardly ever or never	hardly ever or never	always	sometimes	hardly ever or never	hardly ever or never	hardly ever or never	always
B053	female	69	college				strongly disagree	strongly disagree							disagree							hardly ever or never	always	hardly ever or never	hardly ever or never	hardly ever or never	hardly ever or never	always
B054	female	65	college	agree	disagree	strongly disagree	strongly disagree	disagree	agree	disagree	agree	strongly disagree	strongly agree	disagree	agree	strongly agree	disagree	agree	strongly agree	always	hardly ever or never	hardly ever or never	always	hardly ever or never	sometimes	hardly ever or never	hardly ever or never	always
B055	female	48	college	strongly agree	strongly agree	strongly agree	strongly disagree	strongly disagree	strongly agree	strongly disagree	strongly agree	strongly disagree	strongly agree	strongly disagree	strongly agree	strongly agree	strongly disagree	strongly agree	strongly agree	always	hardly ever or never	hardly ever or never	always	hardly ever or never	hardly ever or never	hardly ever or never	hardly ever or never	always
B056	female	83	college	agree	agree	strongly agree	strongly disagree	disagree	strongly agree	strongly disagree	strongly agree	agree	agree	agree	agree	strongly agree	strongly disagree	strongly agree	strongly agree	always	hardly ever or never	hardly ever or never	always	hardly ever or never	always	hardly ever or never	hardly ever or never	always
B057	female	63	senior high				strongly disagree	strongly disagree	strongly disagree	strongly disagree	strongly disagree	strongly disagree	strongly agree	strongly disagree	strongly agree	strongly agree	strongly disagree	strongly agree	strongly agree	always	hardly ever or never	hardly ever or never	always	hardly ever or never	sometimes	hardly ever or never	hardly ever or never	always
B058	female	65	college	strongly agree	agree	neutral	neutral	strongly agree	disagree	strongly disagree	agree	strongly disagree	strongly disagree	strongly disagree	neutral	neutral	strongly disagree	agree	agree	always	hardly ever or never	hardly ever or never	always	hardly ever or never	hardly ever or never	hardly ever or never	hardly ever or never	always
B059	female	53	college	agree	agree	agree	strongly disagree	agree	strongly disagree	agree	agree	disagree	agree	agree	agree	strongly agree	agree	disagree	agree	sometimes	hardly ever or never	hardly ever or never	sometimes	hardly ever or never	sometimes	hardly ever or never	sometimes	always
B060	female	67	college
B061	female	64	college	agree	agree	disagree	disagree	disagree	strongly agree	disagree	strongly agree	strongly disagree	strongly agree	disagree	strongly agree	strongly agree	strongly disagree	strongly agree	strongly agree	always	hardly ever or never	hardly ever or never	always	hardly ever or never	hardly ever or never	hardly ever or never	hardly ever or never	always
B062	female	68	college			strongly agree			strongly agree											always			always	hardly ever or never	hardly ever or never	hardly ever or never	hardly ever or never	always
B063	female	75	college	agree	agree	agree	strongly disagree	disagree	agree	disagree	agree	disagree		strongly disagree	disagree	strongly agree	strongly disagree	strongly agree	strongly agree	always	hardly ever or never	hardly ever or never	always	hardly ever or never	hardly ever or never	hardly ever or never	hardly ever or never	always
B064	female	64	college	neutral	neutral	strongly agree	neutral	strongly disagree	strongly agree	disagree	agree	neutral	neutral	neutral	neutral	strongly agree	disagree	agree	strongly agree	always	hardly ever or never	hardly ever or never	always	hardly ever or never	hardly ever or never	hardly ever or never	hardly ever or never	always
B065	female	51	college	strongly agree	strongly agree	strongly agree	disagree	disagree	strongly agree	disagree	strongly agree	neutral	disagree	disagree	agree	agree	disagree	agree	strongly agree	sometimes	sometimes	sometimes	sometimes	sometimes	sometimes	hardly ever or never	hardly ever or never	always
B066	female	76	college	agree	agree	agree	agree	agree	agree	disagree	agree	disagree	agree	agree	agree	agree	agree	agree	strongly agree	always	sometimes	hardly ever or never	always	hardly ever or never	hardly ever or never	hardly ever or never	hardly ever or never	always
B067	female	58	college	neutral	agree	agree	disagree	strongly disagree	agree	disagree	neutral	neutral	disagree	disagree	agree	agree	neutral	agree	strongly agree	always	hardly ever or never	hardly ever or never	always	hardly ever or never	hardly ever or never	hardly ever or never	hardly ever or never	always
B068	female	59	college	disagree	disagree	disagree	neutral	neutral	neutral	neutral	agree	neutral	neutral	neutral	neutral	neutral	neutral	agree	agree	always	hardly ever or never	hardly ever or never	always	hardly ever or never	hardly ever or never	hardly ever or never	hardly ever or never	always
B069	female	68	college	disagree	agree	strongly disagree	strongly agree	neutral	strongly disagree	strongly agree	agree	disagree	disagree	strongly agree	neutral	strongly disagree	agree	agree	strongly agree	sometimes	sometimes	sometimes	sometimes	hardly ever or never	hardly ever or never	sometimes	hardly ever or never	sometimes
B070	female	64	college	disagree	disagree	strongly disagree	agree	disagree	disagree	agree	disagree	disagree	agree	disagree	strongly agree	neutral	disagree	disagree	strongly agree	sometimes	sometimes	sometimes	sometimes	hardly ever or never	hardly ever or never	hardly ever or never	hardly ever or never	always
B071	female	70	college	strongly agree	disagree	agree	disagree	disagree	strongly agree	disagree	agree	neutral	neutral	neutral	neutral	agree	disagree	strongly agree	strongly agree	always	hardly ever or never	hardly ever or never	hardly ever or never	hardly ever or never	hardly ever or never	hardly ever or never	hardly ever or never	always
B072	female	55	college	disagree	agree	agree	disagree	strongly disagree	agree	disagree	disagree	strongly disagree	disagree	agree	neutral	agree	agree	disagree	agree	always	hardly ever or never	hardly ever or never	always	sometimes	hardly ever or never	hardly ever or never	sometimes	sometimes
B073	female	62	college	strongly disagree	disagree		disagree	disagree	strongly agree	strongly disagree	strongly agree	strongly disagree	strongly disagree	disagree	agree	agree	strongly disagree	strongly agree	strongly agree	always	hardly ever or never	hardly ever or never	always	hardly ever or never	hardly ever or never	hardly ever or never	hardly ever or never	always
B074	female	58	college	disagree	neutral	disagree	agree	agree	disagree	agree	disagree	agree	disagree	agree	neutral	neutral	agree	disagree	agree	always	sometimes	sometimes	always	sometimes	sometimes	sometimes	hardly ever or never	always
B075	male	62	college	disagree	agree	neutral	agree	agree	agree	neutral	disagree	agree	neutral	agree	agree	neutral	disagree	neutral	neutral	sometimes	hardly ever or never	hardly ever or never	always	hardly ever or never	always	sometimes	hardly ever or never	always
B076	female	72	senior high	strongly agree	strongly agree	strongly agree	strongly disagree	strongly disagree	strongly agree	strongly disagree	strongly agree	strongly agree	strongly agree	strongly disagree	neutral		strongly disagree	strongly agree	strongly agree	always	hardly ever or never	hardly ever or never	always	hardly ever or never	hardly ever or never	hardly ever or never	hardly ever or never	always
B077	female	72	college	neutral	agree	strongly agree	disagree	neutral	agree	agree	agree	disagree	strongly agree	disagree	strongly agree	neutral	agree	agree	agree	always	hardly ever or never	hardly ever or never	always	hardly ever or never	hardly ever or never	hardly ever or never	hardly ever or never	always
B078	female	61	college	agree	agree	disagree	agree		agree	disagree	agree	strongly agree	disagree	agree	strongly agree	agree	disagree	strongly agree	agree	always	hardly ever or never	hardly ever or never	always	hardly ever or never	sometimes	hardly ever or never	hardly ever or never	always
B079		85	college	disagree	neutral	neutral	strongly disagree	disagree	agree	strongly disagree	agree	strongly disagree	agree	disagree	disagree	disagree	strongly disagree	agree	agree	sometimes	hardly ever or never	hardly ever or never	always	hardly ever or never	always	hardly ever or never	hardly ever or never	sometimes
B080	female	58	college	disagree	agree	strongly disagree	disagree	disagree	strongly agree	strongly disagree	strongly agree	strongly disagree	strongly agree	strongly disagree	agree	strongly agree	strongly disagree	strongly agree	strongly agree
B081	female	63	college	disagree	disagree	agree	disagree	disagree	disagree	strongly disagree	strongly agree	strongly disagree	strongly agree	disagree	disagree	strongly disagree	agree	strongly agree	strongly agree	hardly ever or never	sometimes	always	always	sometimes	hardly ever or never	hardly ever or never	hardly ever or never	sometimes
B082	female	62	college	neutral	neutral	neutral
B083	female	58	college	neutral	neutral	neutral	agree	agree	neutral	agree	agree	disagree	agree	agree	agree	agree	neutral	neutral	agree	always	hardly ever or never	hardly ever or never	always	hardly ever or never	sometimes	sometimes	hardly ever or never	sometimes
B084	female	64	college	strongly disagree	strongly disagree	agree	agree	agree	agree	neutral	disagree	disagree	strongly disagree	neutral	neutral	neutral	disagree	neutral	neutral	always	hardly ever or never	hardly ever or never	always	hardly ever or never	always	hardly ever or never	hardly ever or never	always
B085	female	59	college	strongly disagree	disagree	strongly disagree	strongly disagree	neutral	agree	neutral	neutral			disagree	strongly agree	neutral	strongly agree	neutral	neutral	sometimes	always	sometimes	sometimes	always	sometimes	always	sometimes	sometimes
B086	female	59	college				disagree	disagree	strongly agree	strongly disagree	agree	disagree	agree	disagree	neutral	neutral	disagree	agree	agree	always	hardly ever or never	hardly ever or never	sometimes	hardly ever or never	hardly ever or never	hardly ever or never	hardly ever or never	sometimes
B087		53	college	strongly disagree		strongly disagree
B088		67	junior high	neutral	neutral	neutral	neutral	strongly agree	neutral	neutral	neutral	neutral	neutral	neutral	neutral	neutral	neutral	neutral	neutral	sometimes	hardly ever or never	hardly ever or never	always	hardly ever or never	always	hardly ever or never	hardly ever or never	sometimes
B089	female	54	college	disagree	agree	strongly disagree	agree	agree	agree	strongly disagree	agree	strongly disagree	agree	disagree	agree	strongly agree	disagree	agree	strongly agree	always	hardly ever or never	hardly ever or never	always	hardly ever or never	hardly ever or never	hardly ever or never	hardly ever or never	always
B090	female	59	college	agree	neutral	disagree	disagree	disagree	strongly agree	disagree	agree	disagree	agree	strongly disagree	disagree	agree	disagree	agree	agree	always	hardly ever or never	hardly ever or never	always	hardly ever or never	sometimes	hardly ever or never	hardly ever or never	always
B091	female	49	senior high
B092		58	college	neutral	agree	disagree	disagree	neutral	agree											always	sometimes	sometimes	always	sometimes	sometimes	sometimes	sometimes	hardly ever or never
B093	female	64	college	strongly agree	strongly agree	strongly agree	strongly disagree	strongly disagree	strongly agree	strongly disagree	strongly agree	strongly disagree	strongly agree	disagree	neutral	disagree	neutral	agree	strongly agree
B094	female	59	college	neutral	neutral	neutral	neutral	neutral	strongly agree	neutral	agree			neutral	neutral	strongly agree	strongly disagree	strongly agree	strongly agree	always	hardly ever or never	hardly ever or never	always	hardly ever or never	hardly ever or never	hardly ever or never	hardly ever or never	always
B095	female	65	senior high
B096	female	56	college	strongly disagree	strongly agree	neutral	strongly disagree	strongly disagree	agree	disagree	agree	strongly disagree	agree	strongly disagree	neutral	agree	strongly disagree	agree	agree	always	hardly ever or never	hardly ever or never	always	hardly ever or never	hardly ever or never	hardly ever or never	hardly ever or never	always
B097	female	53	college	strongly disagree	strongly agree	disagree	disagree	agree	agree	neutral	strongly disagree	neutral	neutral	neutral	neutral	neutral	neutral	neutral	neutral	always	sometimes	sometimes	sometimes	hardly ever or never	sometimes	hardly ever or never	hardly ever or never	always
B098	female	61	college
B099	female	67	college
B100	female	55	senior high	neutral	agree	agree	disagree	neutral	agree	disagree	agree	agree	strongly agree	disagree	agree	strongly agree	disagree	agree	strongly agree	always	hardly ever or never	hardly ever or never	always	hardly ever or never	sometimes	hardly ever or never	hardly ever or never	always
B101	female		college	neutral	strongly agree	agree	disagree	disagree	strongly agree	disagree	strongly agree	strongly disagree	agree	disagree	agree	agree	disagree	strongly agree	strongly agree	always	hardly ever or never	hardly ever or never	always	hardly ever or never	hardly ever or never	hardly ever or never	hardly ever or never	always
B102	female	58	college	disagree	agree	agree	disagree	neutral	agree	disagree	agree	disagree	agree	disagree	neutral	neutral	disagree	agree	strongly agree	always	hardly ever or never	hardly ever or never	always	hardly ever or never	hardly ever or never	hardly ever or never	hardly ever or never	always
B103	female	67	senior high	agree	agree	agree	disagree	disagree	agree	agree	agree	disagree	agree	disagree	neutral	neutral	disagree	agree	agree	always	hardly ever or never	hardly ever or never	always	sometimes	sometimes	hardly ever or never	hardly ever or never	always
B104	female	53	college	neutral	neutral	neutral	neutral	neutral	agree	neutral	neutral	neutral	neutral	disagree	neutral	neutral	neutral	disagree	agree	always	hardly ever or never	hardly ever or never	always	sometimes	sometimes	hardly ever or never	hardly ever or never	always
B105	female	61	college	neutral	disagree	strongly agree	disagree	strongly disagree	strongly agree	strongly disagree	agree	disagree	neutral	disagree	neutral	neutral	disagree	strongly agree	agree	always	hardly ever or never	hardly ever or never	always	hardly ever or never	hardly ever or never	hardly ever or never	hardly ever or never	sometimes
B106	female	61	college	neutral	disagree	disagree	disagree	disagree	agree	strongly disagree	strongly agree	strongly disagree	disagree	strongly disagree	neutral	disagree	disagree	agree	strongly agree	always	hardly ever or never	hardly ever or never	always	hardly ever or never	hardly ever or never	hardly ever or never	hardly ever or never	always
B107	female	70	senior high	neutral	disagree	agree	strongly disagree		strongly agree	disagree	strongly agree	disagree	strongly agree	strongly disagree	agree	strongly agree	strongly disagree	strongly agree	strongly agree
B108	female	59
B109		62	college	agree	agree	agree					agree			strongly disagree	neutral	neutral	neutral	agree						hardly ever or never	sometimes	hardly ever or never	hardly ever or never	always
B110	female	62	college	disagree	disagree	strongly agree	strongly disagree	agree	strongly agree	disagree	strongly agree	strongly disagree	strongly agree	disagree	neutral	strongly agree	neutral	agree	strongly agree	always	hardly ever or never	hardly ever or never	always	hardly ever or never	sometimes	hardly ever or never	hardly ever or never	sometimes
H001	female	53	college	neutral	disagree	neutral	strongly agree	neutral	neutral	strongly agree	agree	neutral	agree	neutral	neutral	neutral	neutral	neutral	agree	hardly ever or never	hardly ever or never	hardly ever or never	hardly ever or never	hardly ever or never	hardly ever or never	hardly ever or never	hardly ever or never	hardly ever or never
H002	male	71	college	neutral	agree	agree	disagree	disagree	strongly agree	strongly disagree	agree	neutral	disagree	agree	agree	agree	neutral	strongly agree	strongly agree	always	sometimes	sometimes	always	hardly ever or never	hardly ever or never	hardly ever or never	hardly ever or never	sometimes
H003	female	52	college	strongly agree	strongly disagree	strongly agree	strongly agree	strongly agree	strongly agree	strongly disagree	strongly agree	strongly disagree	strongly agree	strongly disagree	neutral	strongly disagree	strongly disagree	strongly agree	strongly disagree	always	hardly ever or never	hardly ever or never	always	hardly ever or never	hardly ever or never	hardly ever or never	hardly ever or never	always
H004	male	71	college	agree	strongly agree	agree	disagree	strongly disagree	strongly agree	strongly disagree	disagree	strongly disagree	strongly agree	strongly disagree	strongly agree	strongly agree	strongly disagree	strongly agree	strongly agree	always	hardly ever or never	sometimes	always	sometimes	sometimes	hardly ever or never	hardly ever or never	always
H005	female	55	senior high	neutral	neutral	neutral	neutral	agree	agree	neutral	agree	neutral	agree	neutral	neutral	agree	neutral	neutral	strongly agree	sometimes	sometimes	hardly ever or never	sometimes	hardly ever or never	hardly ever or never	sometimes	hardly ever or never	sometimes
H006		61	senior high	disagree	agree	agree	neutral	agree	agree	disagree	disagree	disagree	disagree	agree	agree	neutral	neutral	agree	agree	sometimes	sometimes	always	sometimes	sometimes	sometimes	sometimes	sometimes	hardly ever or never
H007	male	71	senior high	strongly disagree	strongly disagree	neutral	neutral	neutral	neutral	strongly disagree	neutral	neutral	neutral	neutral	strongly agree	strongly agree	strongly disagree	neutral	strongly agree	sometimes	sometimes	sometimes	sometimes	sometimes	sometimes	sometimes	sometimes	sometimes
H008		71	senior high	neutral	neutral	neutral	neutral	neutral	neutral	neutral	neutral	neutral	neutral	neutral	neutral	neutral	neutral	neutral	neutral	sometimes	sometimes	hardly ever or never	hardly ever or never	sometimes	sometimes	sometimes	hardly ever or never	sometimes
H009	female	55	college	neutral	agree	agree	disagree	agree	strongly agree	strongly disagree	agree	disagree	strongly agree	strongly disagree	agree	agree	strongly disagree	strongly agree	strongly agree	always	hardly ever or never	hardly ever or never	always	hardly ever or never	hardly ever or never	hardly ever or never	hardly ever or never	always
H010	female	58	college	strongly disagree	strongly disagree	strongly agree	strongly disagree	strongly disagree	strongly agree	strongly disagree	strongly agree	strongly disagree	strongly agree	strongly disagree	strongly disagree	strongly disagree	strongly disagree	strongly agree	strongly agree	hardly ever or never	always	always	hardly ever or never	always	always	always	always	hardly ever or never
H011	female	71		neutral	disagree	disagree	disagree	disagree	neutral	disagree	neutral	agree	agree	neutral	agree	agree	neutral	agree	agree	sometimes	sometimes	sometimes	sometimes	hardly ever or never	sometimes	sometimes	always	sometimes
H012	male	55	college	strongly disagree	strongly disagree	strongly disagree	strongly disagree	strongly disagree	disagree	strongly disagree	agree	strongly disagree	strongly disagree	strongly disagree	strongly disagree	strongly disagree	strongly disagree	strongly disagree	strongly disagree	sometimes	sometimes	sometimes	sometimes	sometimes	sometimes	sometimes	sometimes	sometimes
H013	female	54	senior high	disagree	disagree	agree	disagree	disagree	agree	disagree	agree	disagree	disagree	disagree	disagree	agree	disagree	agree	agree	always	hardly ever or never	hardly ever or never	always	sometimes	sometimes	sometimes	sometimes	always
H014	male	62	college	strongly agree	strongly agree	agree	strongly disagree	disagree	strongly agree	disagree	strongly agree	disagree	agree	strongly disagree	agree	strongly agree	strongly disagree	strongly agree	strongly agree	always	hardly ever or never	hardly ever or never	always	hardly ever or never	sometimes	hardly ever or never	sometimes	always
H015		54	college	disagree	agree	agree	disagree	disagree		disagree	agree	agree	disagree	disagree	agree	agree	disagree	agree	agree	sometimes	sometimes	sometimes	always	hardly ever or never	sometimes	sometimes	sometimes	sometimes
H016	female	56	junior high	disagree	disagree	agree	disagree	disagree	agree	disagree	disagree	agree	strongly agree	disagree	strongly agree	strongly agree	agree	disagree	agree	sometimes	sometimes	sometimes	sometimes	hardly ever or never	sometimes	sometimes	hardly ever or never	sometimes
H017	female	53	college	disagree	strongly agree	agree	disagree	strongly disagree	strongly agree	strongly disagree	strongly agree	disagree	strongly disagree	disagree	strongly agree	strongly agree	disagree	disagree	strongly agree	always	hardly ever or never	hardly ever or never	always	always	sometimes	hardly ever or never	always	hardly ever or never
H018	female	53	college	disagree	strongly agree	agree	disagree	strongly disagree	strongly agree	strongly disagree	strongly agree	disagree	strongly disagree	disagree	strongly agree	strongly agree	disagree	disagree	strongly agree	always	hardly ever or never	hardly ever or never	always	always	hardly ever or never	hardly ever or never	hardly ever or never	always
H019	male	62	college	agree	neutral	neutral	neutral	agree	agree	agree	agree	agree	agree	neutral	neutral	agree	disagree	agree	neutral	sometimes	sometimes	sometimes	sometimes	sometimes	sometimes	sometimes	sometimes	sometimes
H020		53	senior high	strongly disagree	agree	strongly disagree	agree	agree	agree	disagree	strongly agree	strongly disagree	agree	agree	agree	strongly agree	strongly disagree	strongly agree	strongly agree	always	hardly ever or never	sometimes	sometimes	hardly ever or never	hardly ever or never	hardly ever or never	hardly ever or never	sometimes
H021	male	57	college	strongly disagree	strongly disagree	agree	strongly disagree	strongly disagree	neutral	neutral	neutral	agree	strongly disagree	neutral	neutral	neutral	neutral	neutral	neutral	hardly ever or never	hardly ever or never	hardly ever or never	always	always	sometimes	sometimes	always	sometimes
H022	male	71	college	disagree	disagree	disagree	disagree	disagree	disagree	disagree	disagree	disagree	disagree	disagree	disagree	disagree	disagree	disagree	agree	sometimes	always	always	sometimes	sometimes	sometimes	always	always	always
H023	female	71	senior high
H024	female	71	senior high	agree	agree	agree	disagree	disagree	disagree	disagree	disagree	disagree	disagree	disagree	disagree	disagree	disagree	disagree	disagree	sometimes	sometimes	sometimes	sometimes	sometimes	sometimes	sometimes	sometimes	sometimes
H025	male	63	senior high	agree	agree	strongly agree	disagree	disagree	disagree	strongly disagree	agree	disagree	agree	disagree	agree	agree	disagree	strongly agree	strongly agree	always	always	always	always	hardly ever or never	hardly ever or never	hardly ever or never	sometimes	always
H026	male	66	college	agree	agree	agree	strongly disagree	strongly disagree	strongly agree	strongly disagree	agree	strongly disagree	strongly agree	strongly disagree	strongly agree	strongly agree	strongly disagree	strongly agree	strongly agree	always	hardly ever or never	hardly ever or never	always	sometimes	hardly ever or never	hardly ever or never	hardly ever or never	always
H027	female	61	senior high	neutral	disagree	agree	disagree	agree	disagree	disagree	agree	disagree	agree	disagree	agree	agree	disagree	agree	agree	always	hardly ever or never	hardly ever or never	always	hardly ever or never	hardly ever or never	hardly ever or never	hardly ever or never	sometimes
H028	female	61	college	disagree	strongly agree	strongly agree	disagree	disagree	strongly agree	strongly disagree	strongly agree	disagree	disagree	disagree	strongly agree	strongly agree	disagree	agree	strongly agree	sometimes	hardly ever or never	hardly ever or never	always	hardly ever or never	hardly ever or never	sometimes	hardly ever or never	sometimes
H029		53	senior high	neutral	neutral	neutral	agree	neutral	neutral	neutral	neutral	neutral	neutral	neutral	neutral	neutral	neutral	neutral	neutral	sometimes	sometimes	sometimes	sometimes	sometimes	sometimes	sometimes	sometimes	sometimes
H030	female	53	college	disagree	disagree	strongly agree	disagree	disagree	disagree	disagree	disagree	disagree	disagree	disagree	disagree	strongly agree	disagree	disagree	disagree	sometimes	sometimes	sometimes	sometimes	sometimes	sometimes	sometimes	sometimes	sometimes
H031	female	54	senior high	disagree	disagree	strongly disagree	disagree	neutral	disagree	disagree	disagree	disagree	disagree	disagree	neutral	agree	neutral	disagree	agree	sometimes	sometimes	hardly ever or never	sometimes	hardly ever or never	sometimes	sometimes	sometimes	sometimes
H032	female	53	senior high	disagree	disagree	disagree	strongly disagree	disagree	strongly disagree	strongly disagree	strongly disagree	disagree	disagree	strongly disagree	disagree	strongly disagree	strongly disagree	disagree	disagree	always	sometimes	sometimes	sometimes	sometimes	sometimes	sometimes	sometimes	sometimes
H033	male	67	college	neutral	strongly agree	strongly agree	disagree	disagree	strongly agree	strongly disagree	strongly agree	strongly disagree	strongly agree	strongly disagree	strongly agree	strongly agree	disagree	strongly agree	strongly agree	always	hardly ever or never	hardly ever or never	always	hardly ever or never	hardly ever or never	hardly ever or never	hardly ever or never	always
H034	female	54	college	neutral	neutral	neutral	neutral	neutral	neutral	neutral	neutral	neutral	neutral	neutral	neutral	neutral	neutral	neutral	neutral	always	hardly ever or never	hardly ever or never	always	hardly ever or never	always	hardly ever or never	hardly ever or never	hardly ever or never
H035	female	59	senior high	neutral	neutral	neutral	neutral	neutral	neutral	neutral	neutral	neutral	agree	neutral	neutral	neutral	neutral	neutral	neutral	always	hardly ever or never	sometimes	always	sometimes	sometimes	sometimes	hardly ever or never	always
H036	female	55	college	disagree	agree	disagree	strongly disagree	disagree	strongly agree	disagree	agree	strongly disagree	strongly agree	agree	strongly agree	strongly agree	agree	agree	strongly agree	always	hardly ever or never	hardly ever or never	always	sometimes	hardly ever or never	hardly ever or never	hardly ever or never	always
H037	female	65	college				strongly disagree	neutral	strongly agree	disagree	agree	disagree	agree	disagree	agree	agree	disagree	strongly agree	agree	sometimes	hardly ever or never	hardly ever or never	sometimes	hardly ever or never	sometimes	sometimes	sometimes	sometimes
H038			college				agree	strongly agree		agree	neutral	neutral	neutral	agree	strongly agree	neutral	neutral	agree		always	hardly ever or never	sometimes	always	sometimes	sometimes	sometimes	sometimes
H039	female	63	junior high	neutral	strongly agree	strongly agree
H040	female		college	neutral	neutral	neutral	agree	neutral	neutral	strongly disagree	agree	disagree	agree	disagree	neutral	neutral	disagree	agree	agree	always	hardly ever or never	hardly ever or never	always	hardly ever or never	sometimes	hardly ever or never	hardly ever or never	always
H041	female	58	college
H042	female	63
H043	female	58	college	disagree	agree	agree	disagree	disagree	agree	agree	agree	agree	agree	agree	agree	agree	agree	agree	agree	always	always	always	always	always	always	always	always	always
H044	male	60	college	disagree	agree	disagree	neutral	disagree	agree	agree	neutral	neutral	strongly disagree	agree	agree	neutral	agree	neutral	agree	sometimes	sometimes	sometimes	sometimes	sometimes	sometimes	sometimes	sometimes	sometimes
H045	male	56	college	agree	agree	agree	agree	agree	agree	agree	agree	agree	agree	agree	agree	agree	agree	agree	agree	always	sometimes	sometimes	always	sometimes	sometimes	sometimes	sometimes	sometimes
H046	male	64	senior high
H047	female	64	junior high
H048
H049
H050	female	65	junior high	strongly agree	disagree	strongly agree	agree	disagree	disagree	disagree	disagree	agree	disagree	agree	neutral	strongly agree	disagree	agree	strongly agree	always	hardly ever or never	hardly ever or never	always	hardly ever or never	hardly ever or never	sometimes	hardly ever or never	always
H051	female	62	college	strongly agree	agree	agree	agree	agree	strongly agree	strongly agree	strongly agree	agree	strongly agree	strongly agree	strongly agree	strongly agree	agree	strongly agree	strongly agree	always	sometimes	hardly ever or never	always	hardly ever or never	sometimes	hardly ever or never	hardly ever or never	always
H052	male	64	senior high	strongly agree	strongly agree	strongly agree	disagree	strongly agree	strongly agree	agree	agree	agree	strongly agree	agree	agree	strongly agree	agree	strongly agree	strongly agree	always	hardly ever or never	hardly ever or never	always	hardly ever or never	sometimes	always	sometimes	always
H053	female	67	junior high	neutral	strongly agree	strongly agree	strongly disagree	strongly disagree	strongly disagree	strongly disagree	strongly agree	strongly disagree	strongly agree	strongly disagree	strongly disagree	strongly disagree	strongly disagree	strongly agree	strongly agree	always	hardly ever or never	hardly ever or never	always	hardly ever or never	hardly ever or never	hardly ever or never	hardly ever or never	always
H054	male	57	college	strongly agree	agree	disagree	neutral	agree	disagree	agree	agree	disagree	disagree	neutral	agree	strongly agree	disagree	agree	strongly disagree	always	hardly ever or never	hardly ever or never	always	hardly ever or never	hardly ever or never	hardly ever or never	hardly ever or never	sometimes
H055	female	65	senior high	agree	agree	strongly agree	strongly disagree	strongly disagree	strongly agree	strongly disagree	strongly agree	strongly disagree	strongly agree	disagree	disagree	disagree	strongly disagree	agree	strongly agree	always	hardly ever or never	hardly ever or never	always	hardly ever or never	hardly ever or never	hardly ever or never	hardly ever or never	always
H056	male	67	college	disagree	neutral	neutral	neutral	agree	neutral	disagree	agree	disagree	disagree	disagree	agree	disagree	disagree	disagree	strongly disagree	sometimes	sometimes	sometimes	sometimes	hardly ever or never	sometimes	sometimes	hardly ever or never	sometimes
H057	female	64	college	strongly agree	strongly agree	strongly agree	strongly disagree	strongly agree	strongly agree	strongly disagree	strongly agree	strongly disagree	strongly agree	strongly disagree	strongly agree	strongly agree	strongly disagree	strongly agree	strongly agree	always	hardly ever or never	hardly ever or never	always	hardly ever or never	hardly ever or never	hardly ever or never	hardly ever or never	hardly ever or never
H058	female	67	college	strongly disagree	strongly agree	agree	agree	agree	agree	agree	strongly agree	disagree	strongly agree	disagree	strongly agree	agree	agree	agree	agree	always	sometimes	hardly ever or never	always	hardly ever or never	hardly ever or never	hardly ever or never	hardly ever or never	sometimes
H059	female	50	college	strongly disagree	strongly disagree	strongly disagree		disagree	strongly agree	strongly disagree	strongly disagree	strongly disagree	disagree	agree	agree	strongly agree	agree	strongly agree	strongly agree	always	hardly ever or never	hardly ever or never	always	sometimes	hardly ever or never	hardly ever or never	hardly ever or never	always
H060	female	57	college	agree	agree	strongly agree	strongly disagree	strongly disagree	strongly agree	strongly disagree	agree	agree	strongly agree	agree	disagree	neutral	strongly disagree	agree	strongly agree	sometimes	hardly ever or never	sometimes	sometimes	sometimes	hardly ever or never	hardly ever or never	hardly ever or never	sometimes
H061	female	58	senior high	disagree	disagree	agree	disagree	disagree	agree	disagree	disagree	disagree	agree	disagree	strongly agree	strongly agree	disagree	strongly agree	strongly agree	always	hardly ever or never	hardly ever or never	always	hardly ever or never	hardly ever or never	hardly ever or never	hardly ever or never	always
H062	female	59	senior high
H063	female	56	college	agree	neutral	agree
H064	male	67	junior high	disagree	agree	agree	neutral	agree	agree	agree	strongly agree	agree	agree	agree	agree	agree	neutral	strongly agree	strongly agree	sometimes	sometimes	sometimes	sometimes	sometimes	sometimes	sometimes	sometimes	sometimes
H065	male	64	college				disagree	disagree	disagree	strongly disagree	neutral	disagree	agree	disagree	neutral	neutral	disagree	disagree	agree	always	hardly ever or never	hardly ever or never	sometimes	hardly ever or never	sometimes	sometimes	hardly ever or never	always
H066	female	63	senior high	strongly agree	strongly agree	strongly agree	neutral	neutral	neutral	neutral	neutral	neutral	neutral	neutral	neutral	neutral	neutral	neutral	neutral	sometimes	sometimes	hardly ever or never	always	hardly ever or never	hardly ever or never	hardly ever or never	hardly ever or never	sometimes
H067	female	66	college	strongly disagree	strongly disagree	disagree	strongly disagree	strongly disagree	strongly agree	strongly disagree	strongly agree	strongly disagree	strongly disagree	strongly disagree	strongly disagree	strongly agree	strongly disagree	strongly agree	strongly agree	always	hardly ever or never	always	always	sometimes	hardly ever or never	hardly ever or never	hardly ever or never	always
H068	female	59	college	disagree	disagree	disagree	disagree	disagree	agree	disagree	agree	disagree	disagree	agree	disagree	neutral	disagree	strongly agree	strongly agree	always	hardly ever or never	hardly ever or never	always	hardly ever or never	sometimes	hardly ever or never	hardly ever or never	always
H069	female	59	senior high	disagree	agree	disagree	agree	agree	agree	agree	agree	disagree	agree	disagree	neutral	neutral	neutral	disagree	disagree	always	hardly ever or never	sometimes	sometimes	sometimes	sometimes	hardly ever or never	sometimes	always
H070	female	59	college				disagree	strongly disagree	agree	disagree	agree	neutral	agree	neutral	neutral	agree	disagree	agree	agree	always	hardly ever or never	hardly ever or never	always	hardly ever or never	hardly ever or never	hardly ever or never	hardly ever or never	always
H071	female	55	college	disagree	agree	agree	strongly disagree	disagree	strongly agree	strongly disagree	strongly agree	strongly disagree	strongly agree	disagree	agree	strongly agree	disagree	agree	strongly agree	always	hardly ever or never	hardly ever or never	always	hardly ever or never	sometimes	hardly ever or never	hardly ever or never	always
H072	male	51	college	agree	strongly agree	strongly agree	disagree	disagree	strongly agree	disagree	strongly agree	agree	strongly agree	disagree	strongly agree	strongly agree	disagree	strongly agree	strongly agree	always	hardly ever or never	hardly ever or never	always	hardly ever or never	hardly ever or never	hardly ever or never	hardly ever or never	always
H073	female	60	college	agree	strongly agree	strongly agree	strongly agree	agree	strongly agree	neutral	strongly agree	strongly disagree		neutral	agree	neutral	agree	strongly agree	strongly agree	always	sometimes	hardly ever or never	always	sometimes	sometimes	hardly ever or never	sometimes	always
H074	female	59	senior high
H075		59	senior high																	always	sometimes	sometimes	always	hardly ever or never	sometimes	sometimes	hardly ever or never	always
H076	female	65	college	strongly agree	strongly agree	strongly agree	strongly disagree	neutral	strongly agree	strongly disagree	strongly agree	strongly disagree	strongly agree	strongly disagree	strongly agree	strongly agree	strongly disagree	strongly agree	strongly agree	always	hardly ever or never	hardly ever or never	always	hardly ever or never	hardly ever or never	hardly ever or never	hardly ever or never	always
H077	female	70	college				agree	neutral	neutral	strongly disagree	agree	agree	agree	disagree	agree	strongly agree	disagree	agree	agree	always	hardly ever or never	hardly ever or never	hardly ever or never	hardly ever or never	hardly ever or never	hardly ever or never	hardly ever or never	always
H078	female	60	senior high	agree	disagree	agree	strongly disagree	disagree	agree	disagree	strongly agree	agree	agree	disagree	strongly agree	agree	disagree	agree	strongly disagree	always	hardly ever or never	hardly ever or never	sometimes	hardly ever or never	sometimes	hardly ever or never	sometimes	always
H079	female	70	college	agree	strongly agree	strongly agree	neutral	disagree	agree	disagree	agree	disagree	agree	disagree	disagree	strongly agree	agree	agree	strongly agree	always	sometimes	sometimes	always	sometimes	sometimes	sometimes	sometimes	always
H080	female	61	college	strongly disagree	strongly agree	neutral	strongly disagree	strongly disagree	strongly agree	strongly disagree	strongly agree	strongly disagree	strongly agree	strongly disagree	strongly agree	strongly agree	strongly disagree	strongly agree	strongly agree	sometimes	hardly ever or never	hardly ever or never	always	hardly ever or never	hardly ever or never	hardly ever or never	hardly ever or never	always
H081	female		college	strongly agree	neutral	strongly disagree	neutral	agree	neutral	strongly disagree	disagree	disagree	agree	strongly disagree	strongly agree	strongly agree	disagree	neutral	strongly agree
H082	female	58	college	strongly agree	strongly agree	strongly agree	neutral	disagree	disagree	disagree	agree	disagree	strongly agree	disagree	agree	agree	disagree	agree	agree	always	hardly ever or never	hardly ever or never	always	hardly ever or never	hardly ever or never	hardly ever or never	hardly ever or never	always
H083	female	68	senior high	disagree	agree	agree	neutral	disagree	agree	neutral	agree	strongly disagree	strongly disagree	disagree	agree	strongly agree	strongly disagree	strongly agree	strongly agree	sometimes	hardly ever or never	hardly ever or never	always	hardly ever or never	sometimes	hardly ever or never	sometimes	sometimes
H084	female	52	senior high	disagree	disagree	neutral	strongly disagree	disagree	neutral	disagree	agree	strongly disagree	disagree	neutral	neutral	agree	disagree	agree	agree	sometimes	sometimes	sometimes	sometimes	sometimes	sometimes	sometimes	sometimes	sometimes
H085	male	71	senior high	neutral	neutral	neutral	disagree	neutral	neutral	agree	strongly agree	disagree	neutral	disagree	strongly agree	strongly agree	strongly disagree	strongly agree	strongly agree	always	hardly ever or never	hardly ever or never	always	sometimes	hardly ever or never	hardly ever or never	hardly ever or never	always
H086	female	71	college	disagree	disagree	agree	agree	agree	disagree	disagree	agree	agree	agree	strongly agree	neutral	agree	agree	agree	agree	hardly ever or never	always	sometimes	sometimes	hardly ever or never	hardly ever or never	hardly ever or never	hardly ever or never	hardly ever or never
H087	female	71	college	disagree	disagree	disagree	disagree	agree	disagree	strongly disagree	agree	disagree	disagree	disagree	strongly agree	strongly agree	strongly disagree	disagree	agree	sometimes	sometimes	sometimes	sometimes	sometimes	sometimes	hardly ever or never	sometimes	sometimes
H088	male	51	college	strongly disagree	strongly agree	agree	strongly disagree	strongly disagree	strongly agree	strongly disagree	strongly agree	strongly disagree	strongly agree	strongly disagree	strongly disagree	strongly agree	strongly disagree	strongly agree	strongly agree	always	hardly ever or never	always	always	hardly ever or never	hardly ever or never	hardly ever or never	hardly ever or never	always
H089	female	71	college	disagree	agree	neutral	disagree	agree	strongly agree	strongly disagree	strongly agree	strongly disagree	agree	disagree	agree	neutral	neutral	strongly agree	strongly agree	always	sometimes	hardly ever or never	sometimes	hardly ever or never	hardly ever or never	hardly ever or never	hardly ever or never	always
H090	male	52	college	disagree	neutral	disagree	disagree	disagree	strongly agree	strongly disagree	neutral	strongly disagree	strongly agree	agree	agree	neutral	neutral	agree	agree	sometimes	hardly ever or never	sometimes	hardly ever or never	sometimes	sometimes	sometimes	hardly ever or never	hardly ever or never
H091	male	66	senior high	disagree	disagree	agree	disagree	agree	agree	strongly disagree	neutral	strongly disagree	strongly agree	disagree	agree	agree	strongly disagree	strongly agree	strongly agree	always	hardly ever or never	hardly ever or never	hardly ever or never	hardly ever or never	hardly ever or never	hardly ever or never	hardly ever or never	sometimes
H092	female	55	senior high	disagree	disagree	agree	disagree	agree	strongly agree	disagree	strongly agree	strongly disagree	agree	disagree	disagree	agree	disagree	strongly agree	agree	sometimes	sometimes	sometimes	sometimes	sometimes	sometimes	sometimes	sometimes	hardly ever or never
H093	female	56	college	neutral	agree	agree	disagree	disagree	neutral	disagree	neutral	disagree	agree	disagree	agree	strongly agree	disagree	agree	strongly agree	always	sometimes	sometimes	always	sometimes	sometimes	hardly ever or never	sometimes	always
H094	female	53	college	agree	agree	strongly agree	agree	agree	strongly agree	disagree	agree	disagree	agree	disagree	agree	strongly agree	agree	strongly agree	agree	always	sometimes	sometimes	hardly ever or never	hardly ever or never	hardly ever or never	hardly ever or never	hardly ever or never	sometimes
H095	female	58	college	agree	disagree	agree	agree	neutral	neutral	disagree	disagree	disagree	neutral	disagree	neutral	agree	agree	neutral	neutral	hardly ever or never	always	always	hardly ever or never	always	hardly ever or never	always	always	hardly ever or never
H096		54	senior high	neutral	neutral	agree	agree	neutral	agree	neutral	agree	disagree	agree	disagree	neutral	agree	disagree	agree	neutral	sometimes	hardly ever or never	sometimes	sometimes	sometimes	sometimes	sometimes	sometimes	always
H097	female	67	senior high	disagree	neutral	disagree	neutral	disagree	neutral	neutral	neutral	disagree	strongly agree	strongly disagree	neutral	strongly agree	neutral	agree	neutral	always	sometimes	sometimes	sometimes	sometimes	sometimes	hardly ever or never	sometimes	sometimes
H098	male	55	senior high	disagree	strongly disagree	agree	strongly disagree	disagree	neutral	disagree	agree	agree	agree	disagree	neutral	agree	disagree	agree	agree	always	sometimes	sometimes	sometimes	sometimes	hardly ever or never	hardly ever or never	sometimes	always
H099	female	59	senior high	disagree	strongly disagree	neutral	agree	agree	disagree	agree	agree	disagree	strongly disagree	neutral	strongly agree	strongly agree	neutral	agree	agree	sometimes	sometimes	hardly ever or never	hardly ever or never	hardly ever or never	sometimes	sometimes	sometimes	sometimes
H100	male	67	junior high	strongly disagree	agree	disagree	disagree	agree	agree	agree	agree	disagree	strongly agree	agree	agree	strongly agree	strongly disagree	agree	strongly agree	always	hardly ever or never	hardly ever or never	always	hardly ever or never	hardly ever or never	hardly ever or never	sometimes	sometimes
H101	female	71	college	neutral	neutral	agree	agree	agree	agree	agree	agree	agree	disagree	agree	neutral	neutral	agree	neutral	neutral	sometimes	always	always	hardly ever or never	sometimes	always	always	always	sometimes
H102	male	58	college	strongly disagree	agree	neutral	agree	agree	strongly disagree	disagree	disagree	disagree	strongly disagree	disagree	disagree	disagree	disagree	disagree	disagree	hardly ever or never	always	always	hardly ever or never	always	always	always	always	hardly ever or never
H103	male	71	receive no education	disagree	agree	disagree	agree	agree	agree	strongly agree	disagree	disagree	agree	disagree	neutral	strongly agree	disagree	disagree	agree	always	hardly ever or never	hardly ever or never	always	hardly ever or never	hardly ever or never	hardly ever or never	hardly ever or never	always
H104	female	65	senior high	disagree	strongly agree	neutral	neutral	agree	strongly agree	strongly disagree	agree	strongly disagree	neutral	neutral	neutral	agree	neutral	strongly agree	neutral	always	sometimes	sometimes	sometimes	hardly ever or never	always	sometimes	sometimes	sometimes
H105	male	52	senior high	disagree	disagree	disagree	disagree	agree	strongly agree	agree	neutral	agree	neutral	agree	strongly agree	neutral	disagree	agree	strongly agree	sometimes	hardly ever or never	sometimes	sometimes	hardly ever or never	hardly ever or never	hardly ever or never	sometimes	sometimes
H106	male	52	college	strongly disagree	strongly disagree	strongly disagree	strongly disagree	strongly disagree	strongly agree	strongly agree	strongly agree	agree	agree	strongly agree	strongly agree	strongly agree	strongly agree	strongly agree	strongly agree	always	sometimes	sometimes	always	sometimes	always	sometimes	sometimes	hardly ever or never
H107	female	64	primary	disagree	disagree	disagree	disagree	disagree	agree	disagree	disagree	neutral	neutral	disagree	neutral	agree	disagree	neutral	agree	always	sometimes	sometimes	always	sometimes	sometimes	sometimes	sometimes	always
H108		66	junior high	disagree	disagree	disagree	disagree	disagree	neutral	strongly disagree	agree	disagree	strongly agree	strongly disagree	agree	agree	disagree	agree	strongly agree	always	hardly ever or never	hardly ever or never	sometimes	sometimes	sometimes	hardly ever or never	sometimes	sometimes
H109	female	70	senior high	neutral	neutral	neutral	neutral	neutral	strongly agree	disagree	neutral	strongly disagree	strongly agree	strongly disagree	strongly agree	strongly agree	neutral	strongly agree	strongly agree	always	hardly ever or never	hardly ever or never	always	hardly ever or never	sometimes	hardly ever or never	hardly ever or never	always
H110	male	66	college	neutral	neutral	neutral	neutral	neutral	neutral	neutral	neutral	neutral	neutral	neutral	neutral	neutral	neutral	neutral	neutral	always	hardly ever or never	hardly ever or never	always	hardly ever or never	hardly ever or never	hardly ever or never	always	always
H111	male	66	senior high	disagree	disagree	agree	disagree	agree	agree	disagree	agree	disagree	neutral	disagree	agree	agree	disagree	agree	agree	always	sometimes	hardly ever or never	sometimes	hardly ever or never	sometimes	hardly ever or never	sometimes	always
H112	male	55	college	neutral	disagree	neutral	strongly disagree	strongly agree	neutral	neutral	strongly agree	strongly disagree	strongly agree	strongly disagree	neutral	neutral	neutral	strongly agree	strongly agree	always	hardly ever or never	hardly ever or never	always	hardly ever or never	hardly ever or never	hardly ever or never	hardly ever or never	always
H113	female	65	senior high	strongly disagree	strongly disagree	strongly disagree	agree	agree	strongly disagree	disagree	agree	strongly agree	strongly disagree	neutral	agree	agree	agree	agree	agree	always	hardly ever or never	hardly ever or never	always	hardly ever or never	hardly ever or never	hardly ever or never	hardly ever or never	sometimes
H114	male	74	college	neutral	disagree	agree	disagree	disagree		disagree	agree	disagree	agree	disagree	agree	agree	disagree	agree	agree	always	hardly ever or never	hardly ever or never	always	hardly ever or never	sometimes	hardly ever or never	hardly ever or never	always
H115	male	67	college	neutral	disagree	agree	disagree	disagree	agree	disagree	agree	disagree	agree	disagree	agree	agree	disagree	agree	agree	always	hardly ever or never	hardly ever or never	always	hardly ever or never	sometimes	hardly ever or never	hardly ever or never	always
H116	male	63	primary	neutral	neutral	agree	neutral	neutral	agree	disagree	agree	disagree	agree	disagree	agree	agree	neutral	strongly agree	strongly agree	always	hardly ever or never	hardly ever or never	always	hardly ever or never	hardly ever or never	hardly ever or never	hardly ever or never	always
H117	female	67	college	strongly disagree	strongly disagree	strongly disagree	disagree	strongly disagree	agree	disagree	strongly agree	strongly disagree	neutral	neutral	disagree	disagree	disagree	agree	strongly agree	sometimes	hardly ever or never	hardly ever or never	always	sometimes	hardly ever or never	hardly ever or never	hardly ever or never	sometimes
H118	female		college	neutral	disagree	agree	disagree	neutral	neutral	disagree	neutral	agree	disagree	agree	disagree	disagree	disagree	agree	agree	sometimes	sometimes	sometimes	sometimes	sometimes	sometimes	hardly ever or never	sometimes	sometimes
H119	female	61	college	neutral	agree	agree	disagree	disagree	agree	neutral	neutral	disagree		disagree	neutral	agree	disagree	agree	agree	always	hardly ever or never	hardly ever or never	sometimes	sometimes	sometimes	sometimes	sometimes	sometimes
H120	female	65	college	neutral	disagree	agree	neutral	neutral	agree	agree	agree	disagree	agree	disagree	agree	agree	disagree	agree	agree	always	hardly ever or never	hardly ever or never	always	hardly ever or never	sometimes	hardly ever or never	hardly ever or never	always
H121	female	64	college	disagree	agree	agree	strongly disagree	strongly disagree	strongly agree	strongly disagree	strongly agree	strongly disagree	strongly agree	strongly disagree	strongly agree	strongly agree	strongly disagree	strongly agree	strongly agree	always	hardly ever or never	hardly ever or never	hardly ever or never	hardly ever or never	hardly ever or never	hardly ever or never	hardly ever or never	always
H122	male	64	senior high				neutral	neutral	neutral	neutral	neutral	neutral	neutral	neutral	neutral	neutral	neutral	neutral	neutral	sometimes	hardly ever or never		always	hardly ever or never	sometimes	hardly ever or never	sometimes	always
H123	female	64	college	disagree	agree	agree	strongly disagree	strongly disagree	strongly agree	strongly disagree	strongly agree	strongly disagree	strongly agree	strongly disagree	strongly agree	strongly agree	strongly disagree	strongly agree	strongly agree	always	hardly ever or never	hardly ever or never	hardly ever or never	hardly ever or never	hardly ever or never	hardly ever or never	hardly ever or never	always
H124	female	57	college	strongly agree	agree	agree	strongly disagree	disagree	strongly agree	strongly disagree	strongly agree	strongly disagree	strongly agree	strongly disagree	agree	agree	strongly disagree	strongly agree	strongly agree	always	hardly ever or never	hardly ever or never	always	hardly ever or never	sometimes	hardly ever or never	hardly ever or never	always
H125	female	67	college	strongly agree	agree	strongly disagree	strongly disagree	strongly disagree	strongly agree	strongly disagree	strongly agree	strongly disagree	strongly agree	strongly disagree	agree	agree	strongly disagree	strongly agree	strongly agree	always	hardly ever or never	hardly ever or never	always	hardly ever or never	hardly ever or never	hardly ever or never	hardly ever or never	always
H126	male	67	college	neutral	disagree	agree	disagree	disagree	agree	disagree	agree	disagree	agree	disagree	agree	agree	disagree	agree	agree	always	hardly ever or never	hardly ever or never	always	hardly ever or never	sometimes	hardly ever or never	hardly ever or never	always
H127	female	57	college	strongly agree			strongly disagree	strongly disagree	strongly agree	strongly disagree	disagree	strongly disagree	agree	strongly disagree	strongly agree	strongly agree	strongly disagree	strongly agree	strongly agree	sometimes	hardly ever or never	sometimes	always	sometimes	hardly ever or never	hardly ever or never	hardly ever or never	always
H128	female		college	disagree	neutral	agree	disagree	agree	neutral	neutral	neutral	neutral	neutral	agree	neutral	neutral	neutral	neutral	neutral	sometimes	sometimes	sometimes	sometimes	sometimes	sometimes	sometimes	sometimes	sometimes
H129	female	61	college	neutral	disagree	agree	strongly disagree	strongly disagree	strongly disagree	strongly disagree	strongly agree	strongly disagree	strongly agree	strongly disagree	strongly disagree	disagree	strongly disagree	strongly agree	strongly agree	always	hardly ever or never	hardly ever or never		hardly ever or never	hardly ever or never	hardly ever or never	hardly ever or never	always
H130	male	67	college	disagree	disagree	strongly agree	disagree	strongly disagree	agree	disagree	strongly agree	strongly disagree	strongly agree	strongly disagree	strongly agree	strongly agree	strongly disagree	strongly agree	strongly agree	always	hardly ever or never	hardly ever or never	always	sometimes	hardly ever or never	hardly ever or never	hardly ever or never	always
H131	female	67	college	disagree	agree	agree	agree	agree	agree	agree	agree	agree	agree	disagree	agree	agree	agree	agree	agree	always	hardly ever or never	hardly ever or never	always	hardly ever or never	hardly ever or never	sometimes	hardly ever or never	always
H132	male	62	college	disagree	disagree	disagree	neutral	neutral	agree	neutral	neutral	neutral	neutral	neutral	agree	agree	neutral	agree	agree	sometimes	sometimes	sometimes	sometimes	hardly ever or never	hardly ever or never	hardly ever or never	hardly ever or never	sometimes
H133	female	59	college	agree	neutral	neutral	neutral	agree	agree	disagree	neutral	disagree	agree	neutral	neutral	agree	neutral	agree	agree	sometimes	sometimes	hardly ever or never	hardly ever or never	sometimes	sometimes	sometimes	hardly ever or never	sometimes
H134	male	61	college	agree	disagree	disagree	disagree	neutral	agree	agree	agree	disagree	disagree	neutral	neutral	neutral	neutral	agree	agree	sometimes	hardly ever or never	hardly ever or never	always	always	sometimes	sometimes	sometimes	sometimes
H135	male	58	senior high	neutral	agree	agree	disagree	neutral	agree	disagree	agree	agree	neutral	neutral	agree	agree	neutral	agree	strongly agree	always	hardly ever or never	sometimes	sometimes	sometimes	sometimes	hardly ever or never	hardly ever or never	always
H136	female	59	college	agree	agree	agree	disagree	agree	agree	disagree	agree	agree	agree	disagree	agree	agree	disagree	agree	neutral	sometimes	sometimes	sometimes	always	always	sometimes	always	sometimes	always
H137	male	61	college	disagree	disagree	disagree	disagree	disagree	disagree	disagree	disagree	neutral	neutral	neutral	disagree	disagree	agree	agree	strongly agree	always	always	always	sometimes	sometimes	sometimes	sometimes	sometimes	sometimes
H138	female	61	college	strongly disagree	strongly disagree	agree	disagree	neutral	neutral	agree	agree	agree	disagree	disagree	disagree	disagree	agree	disagree	agree	always	hardly ever or never	hardly ever or never	sometimes	always	sometimes	hardly ever or never	hardly ever or never	hardly ever or never
H139	female	62	college	strongly agree	disagree	agree	disagree	agree	agree	disagree	agree	strongly agree	disagree	agree	agree	strongly agree	disagree	agree	agree	always	hardly ever or never	hardly ever or never	always	sometimes	sometimes	sometimes	sometimes	always
H140	female	63	college	agree	agree	strongly agree	strongly agree	strongly agree	agree	strongly agree	disagree	disagree	strongly agree	disagree	disagree	agree	disagree	disagree	disagree	sometimes	sometimes	sometimes	sometimes	hardly ever or never	hardly ever or never	hardly ever or never	sometimes	hardly ever or never
H141	female	60	senior high	agree	agree	agree	disagree	neutral	disagree	agree	disagree	agree	disagree	agree	agree	agree	disagree	neutral	disagree	sometimes	sometimes	sometimes	always	always	sometimes	always	sometimes	always
H142	female	52	college	disagree	disagree	disagree	strongly agree	disagree	strongly disagree	disagree	disagree	disagree	disagree	neutral	disagree	neutral	disagree	disagree	disagree	always	hardly ever or never	always	sometimes	sometimes	always	always	sometimes	hardly ever or never
H143	female	54	college	agree	strongly agree	strongly agree	strongly disagree	disagree	agree	strongly disagree	strongly agree	agree	disagree	strongly disagree	strongly agree	strongly agree	strongly disagree	strongly agree	strongly agree	always	hardly ever or never	hardly ever or never	always	sometimes	sometimes	hardly ever or never	hardly ever or never	always
H144	female	50	college	agree	strongly agree	strongly agree	strongly disagree	disagree	agree	strongly disagree	strongly agree	agree	disagree	strongly disagree	strongly agree	strongly agree	strongly disagree	strongly agree	strongly agree	always	hardly ever or never	hardly ever or never	always	sometimes	sometimes	hardly ever or never	hardly ever or never	always
H145	female	46	senior high	neutral	disagree	agree	disagree	disagree	neutral	disagree	agree	disagree	agree	disagree	strongly agree	agree	disagree	agree	agree	always	hardly ever or never	hardly ever or never	always	sometimes	hardly ever or never	hardly ever or never	hardly ever or never	always
H146		46	senior high	neutral	disagree	agree	disagree	disagree	neutral	disagree	agree	disagree	agree	disagree	agree	strongly agree	disagree	agree	agree	always	hardly ever or never	hardly ever or never	always	hardly ever or never	hardly ever or never	hardly ever or never	hardly ever or never	always
H147	female	46	senior high	neutral	disagree	agree	disagree	disagree	neutral	disagree	agree	disagree	agree	disagree	agree	strongly agree	disagree	agree	agree	always	hardly ever or never	hardly ever or never	always	sometimes	hardly ever or never	hardly ever or never	hardly ever or never	always
H148	female	58	college	neutral	disagree	strongly agree	strongly disagree	disagree	agree	disagree	agree	disagree	agree	disagree	strongly agree	strongly agree	disagree	strongly agree	strongly agree	always	hardly ever or never	hardly ever or never	always	hardly ever or never	sometimes	hardly ever or never	hardly ever or never	always
H149	female	53	college	disagree	disagree	strongly agree	disagree	disagree	agree	disagree	strongly agree	strongly disagree	strongly agree	disagree	strongly agree	strongly agree	disagree	strongly agree	strongly agree	always	hardly ever or never	hardly ever or never	always	hardly ever or never	hardly ever or never	hardly ever or never	hardly ever or never	always
H150		57	senior high	disagree	neutral	agree	strongly agree	agree	neutral	disagree	strongly disagree	strongly agree	agree	neutral	disagree	strongly disagree	strongly agree	agree	neutral	always	sometimes	hardly ever or never	always	sometimes	hardly ever or never	always	sometimes	hardly ever or never
H151	male	53	senior high	neutral	strongly disagree	strongly disagree	disagree	neutral	strongly disagree	disagree	strongly disagree	strongly disagree	agree	neutral	agree	agree	disagree	agree	agree	always	sometimes	always	sometimes	hardly ever or never	always	sometimes	hardly ever or never	always
H152	female	51	junior high	neutral	neutral	neutral	disagree	disagree	agree	disagree	agree	disagree	agree	neutral	neutral	agree	agree	agree	agree	always	sometimes	hardly ever or never	always	hardly ever or never	hardly ever or never	hardly ever or never	hardly ever or never	always
H153	male	50	junior high	neutral	agree	agree	disagree	disagree	agree	disagree	agree	disagree	agree	disagree	neutral	neutral	agree	agree	agree	hardly ever or never	hardly ever or never	hardly ever or never	hardly ever or never	hardly ever or never	hardly ever or never	hardly ever or never	hardly ever or never	hardly ever or never
H154	female	52	senior high	neutral	agree	agree	disagree	neutral	agree	disagree	agree	disagree	neutral	disagree	agree	agree	disagree	agree	agree	hardly ever or never	hardly ever or never	hardly ever or never	hardly ever or never	hardly ever or never	hardly ever or never	hardly ever or never	hardly ever or never	always
H155	female	46	senior high	neutral	neutral	agree	neutral	neutral	disagree	neutral	disagree	neutral	agree	neutral	agree	neutral	disagree	agree	agree	hardly ever or never	hardly ever or never	hardly ever or never	hardly ever or never	hardly ever or never	hardly ever or never	hardly ever or never	hardly ever or never	hardly ever or never
H156	female	57	senior high	neutral	neutral	neutral	neutral	neutral	neutral	neutral	neutral	strongly disagree	disagree	disagree	neutral	strongly agree	strongly disagree	strongly agree	strongly agree	sometimes	sometimes	sometimes	sometimes	sometimes	sometimes	sometimes	sometimes	sometimes
H157	female	61		neutral	disagree	disagree	disagree	disagree	agree	agree	neutral	neutral	neutral	neutral	neutral	neutral	neutral	neutral	neutral	sometimes	sometimes	sometimes	sometimes	sometimes	sometimes	sometimes	sometimes	sometimes
H158	male	71	senior high	neutral	neutral	neutral	neutral	neutral	neutral	neutral	neutral	neutral	neutral	neutral	neutral	neutral	neutral	neutral	neutral	sometimes	sometimes	sometimes	sometimes	sometimes	sometimes	sometimes	sometimes	sometimes
H159	female	71	primary	neutral	neutral	neutral	neutral	neutral	neutral	neutral	neutral	neutral	neutral	neutral	neutral	neutral	neutral	neutral	neutral	sometimes	sometimes	sometimes	sometimes	sometimes	sometimes	sometimes	sometimes	sometimes
H160	male	65	college	neutral	neutral	disagree	agree	neutral	agree	neutral	neutral		disagree	disagree	neutral	strongly agree	strongly agree	agree	agree	always	always	sometimes	always	always	sometimes	always	sometimes	sometimes
H161	female	66	college	agree	strongly agree	strongly agree	agree	agree	strongly agree	agree	strongly agree	agree	strongly agree	strongly agree	agree	neutral	agree	agree	strongly agree	always	sometimes	always	always	sometimes	sometimes	always	sometimes	always
H162	male	61	college	neutral	agree	neutral	agree	strongly agree	agree	agree	strongly agree	agree	agree	neutral	agree	agree	neutral	agree	neutral	sometimes	hardly ever or never	sometimes	sometimes	always	sometimes	always	sometimes	always
H163		50	senior high	strongly disagree	strongly agree	strongly agree	strongly disagree	strongly disagree	strongly agree	strongly disagree	neutral	disagree	agree	disagree	agree	agree	neutral	neutral	strongly disagree	sometimes	hardly ever or never	always	sometimes	sometimes	always	hardly ever or never	always	always
H164		55	senior high	neutral	strongly disagree	disagree	neutral	agree	neutral	neutral	agree	neutral	agree	strongly agree	neutral	neutral	strongly agree	strongly agree	strongly agree	hardly ever or never	sometimes	sometimes	hardly ever or never	hardly ever or never	sometimes	sometimes	hardly ever or never	hardly ever or never
H165		55	senior high	strongly disagree	strongly disagree	agree
H166		56	college	disagree	disagree	disagree	disagree	disagree	disagree	neutral	neutral	neutral		agree	agree	agree	agree	strongly disagree	strongly disagree	sometimes	sometimes	sometimes	sometimes	hardly ever or never	hardly ever or never	hardly ever or never	always	always
H167		44	college	agree	agree	agree	agree	agree	agree	agree	agree	agree	agree	agree	agree	agree	agree	agree	agree	always	always	always	always	always	always	always	always	always
H168	female	55	senior high	disagree	disagree	disagree	disagree	agree	agree	disagree	disagree	disagree	disagree	agree	agree	disagree	disagree	disagree	disagree	always	always	sometimes	sometimes	sometimes	sometimes	sometimes	sometimes	sometimes
H169	female	54	senior high	disagree	disagree	disagree	disagree	agree	agree	disagree	disagree	disagree	disagree	disagree	agree	agree	disagree	disagree	disagree	always	always	sometimes	sometimes	sometimes	sometimes	sometimes	sometimes	sometimes
H170	female	53	senior high	disagree	disagree	disagree	disagree	agree	agree	disagree	disagree	disagree	disagree	disagree	agree	agree	disagree	disagree	disagree	always	always	sometimes	sometimes	sometimes	sometimes	sometimes	sometimes	sometimes
H171	male	58	senior high	neutral	neutral	neutral	neutral	neutral	neutral	neutral	neutral	neutral	neutral	neutral	neutral	neutral	neutral	neutral	neutral	sometimes	sometimes	sometimes	sometimes	sometimes	sometimes	sometimes	sometimes	sometimes
H172		54	senior high				neutral	agree	neutral	neutral	agree	neutral	agree	strongly agree	neutral	neutral	strongly agree	strongly agree	strongly agree	hardly ever or never	sometimes	sometimes	hardly ever or never	hardly ever or never	sometimes	sometimes	hardly ever or never	hardly ever or never
H173	female	58	college	disagree	neutral	agree	agree	agree	neutral	agree	agree	agree	agree	agree	agree	agree	agree	agree	agree	sometimes	sometimes	hardly ever or never	sometimes	sometimes	hardly ever or never	sometimes	sometimes	hardly ever or never
H174	female	55	junior high	neutral	disagree	agree	disagree	neutral	disagree	agree	disagree	neutral	strongly disagree	disagree	neutral	disagree	neutral	disagree	neutral	sometimes	hardly ever or never	sometimes	sometimes	hardly ever or never	hardly ever or never	hardly ever or never	always	sometimes
H175	male	62	college	agree	disagree	agree	neutral	neutral	agree	agree	disagree	agree	agree	neutral	agree	agree	neutral	agree	agree	always	sometimes	sometimes	sometimes	sometimes	always	always	always	always
H176	female	62	college	agree	disagree	agree	neutral	neutral	agree	agree	disagree	agree	agree	neutral	agree	agree	neutral	agree	agree	always	sometimes	sometimes	sometimes	sometimes	always	always	always	always
H177	male	61	college	disagree	disagree	disagree	agree	agree	disagree	disagree	disagree	disagree	disagree	disagree	disagree	disagree	disagree	disagree	disagree	sometimes	sometimes	sometimes	sometimes	sometimes	sometimes	sometimes	sometimes	sometimes
H178	male	64	college	disagree	disagree	disagree	agree	agree	disagree	disagree	neutral	neutral	disagree	disagree	neutral	agree	disagree	disagree	disagree	sometimes	always	sometimes	sometimes	hardly ever or never	sometimes	hardly ever or never	sometimes	sometimes
H179	female	55	college	disagree	disagree	disagree	agree	agree	disagree	disagree	disagree	disagree	disagree	disagree	disagree	disagree	disagree	disagree	disagree	sometimes	sometimes	sometimes	sometimes	sometimes	sometimes	sometimes	sometimes	sometimes
H180	female	58	college	agree	agree	agree	agree	agree	agree	agree	strongly agree	agree	agree	agree	agree	neutral	agree	agree	agree	sometimes	sometimes	sometimes	sometimes	sometimes	sometimes	always	sometimes	hardly ever or never
H181	female	61	college	strongly agree	strongly agree	strongly agree	strongly agree	agree	agree	agree	agree	agree	agree	agree	agree	agree	agree	agree	agree	sometimes	sometimes	sometimes	sometimes	sometimes	sometimes	sometimes	sometimes	sometimes
H182	female	53	college	strongly disagree	disagree	agree	agree	agree	agree	disagree	neutral	strongly agree	agree	agree	agree	agree	disagree	agree	strongly agree	sometimes	always	always	sometimes	sometimes	sometimes	sometimes	sometimes	sometimes
H183		61	senior high	neutral	disagree	strongly agree	disagree	agree	disagree	agree	disagree	agree	disagree	agree	agree	agree	disagree	agree	agree	always	hardly ever or never	hardly ever or never	always	hardly ever or never	hardly ever or never	hardly ever or never	sometimes
H184	female	56	college	disagree	agree	agree	disagree	disagree	strongly agree	strongly disagree	agree	strongly disagree	agree	strongly disagree	agree	agree	disagree	agree	agree	sometimes	sometimes	sometimes	sometimes	sometimes	sometimes	sometimes	sometimes	sometimes
H185	male	72	primary	strongly disagree	strongly disagree	strongly disagree	agree	agree	strongly agree	strongly agree	strongly disagree	strongly disagree	strongly agree	strongly agree	strongly disagree	strongly agree	strongly agree	strongly agree	strongly agree	always	always	always	always	sometimes	always	always	always	always
H186	female	58	senior high	disagree	disagree	agree	disagree	agree	agree	strongly disagree	agree	agree	agree	disagree	neutral	neutral	disagree	agree	strongly agree	always	sometimes	sometimes	always	sometimes	sometimes	hardly ever or never	sometimes	sometimes
H187	female	53	college	agree	agree	agree	disagree	disagree	strongly agree	disagree	strongly agree	strongly disagree	strongly agree	disagree	agree	strongly agree	strongly disagree	agree	strongly agree	sometimes	hardly ever or never	hardly ever or never	sometimes	sometimes	hardly ever or never	sometimes	hardly ever or never	sometimes
H188	female	54	senior high	disagree	disagree	agree	disagree	agree	agree	disagree	strongly agree	strongly disagree	disagree	strongly agree	strongly agree	strongly agree	strongly agree	agree	strongly agree	sometimes	sometimes	sometimes	always	sometimes	sometimes	sometimes	sometimes	sometimes
H189	female	61	junior high	neutral	disagree	disagree	disagree	disagree	disagree	neutral	neutral	neutral	neutral	disagree	neutral	neutral	neutral	agree	agree	sometimes	always	always	sometimes	sometimes	hardly ever or never	hardly ever or never	sometimes	sometimes
H190	female	68	college	agree	disagree	agree	agree	agree	neutral	neutral	neutral	agree	neutral	agree	neutral	agree	agree	agree	agree	always	always	sometimes	sometimes	sometimes	sometimes	sometimes	sometimes	sometimes
H191	female	58	college	neutral	neutral	neutral	disagree	agree	agree	disagree	neutral	agree	neutral	agree	neutral	neutral	agree	agree	agree	sometimes	sometimes	sometimes	sometimes	hardly ever or never	sometimes	hardly ever or never	sometimes	sometimes
H192	female	60	college	disagree	disagree	neutral	neutral	neutral	neutral	neutral	agree	disagree	neutral	agree	neutral	agree	agree	agree	agree	sometimes	hardly ever or never	hardly ever or never	sometimes	hardly ever or never	sometimes	hardly ever or never	sometimes	always
H193	female	60	college	disagree	disagree	neutral	disagree	neutral	neutral	neutral	agree	agree	agree	agree	neutral	neutral	agree	agree	agree	sometimes	sometimes	hardly ever or never	always	hardly ever or never	sometimes	hardly ever or never	hardly ever or never	sometimes
H194	male	65	senior high	agree	agree	agree	agree	agree	agree	agree	agree	agree	agree	agree	agree	agree	agree	agree	agree	always	sometimes	hardly ever or never	always	sometimes	sometimes	sometimes	sometimes	sometimes
H195	female	51	college	neutral	disagree	neutral	neutral	neutral	neutral	neutral	neutral	disagree	disagree	disagree	disagree	agree	agree	agree	agree	hardly ever or never	hardly ever or never	hardly ever or never	sometimes	always	always	always	always	always
H196	female		senior high	strongly agree	strongly agree	strongly agree	strongly disagree			strongly agree	strongly disagree		strongly agree				strongly disagree	strongly agree	strongly agree		always	hardly ever or never	always	hardly ever or never	hardly ever or never	hardly ever or never	hardly ever or never	always
H197	male	66	college	strongly agree	strongly agree	strongly agree	strongly disagree	strongly disagree	strongly disagree	strongly disagree	strongly agree	strongly disagree	strongly agree	strongly disagree	strongly agree	strongly agree	strongly disagree	strongly agree	strongly agree	always	hardly ever or never	hardly ever or never	always	hardly ever or never	hardly ever or never	hardly ever or never	hardly ever or never	always
H198	male	65	senior high	neutral	neutral	neutral	neutral	neutral	neutral	neutral	neutral	neutral	neutral	neutral	neutral	agree	neutral	agree	agree	always	hardly ever or never	hardly ever or never	always	hardly ever or never	hardly ever or never	hardly ever or never	hardly ever or never	hardly ever or never
H199	male	65	senior high	neutral	neutral	neutral	neutral	neutral	neutral	neutral	neutral	neutral	neutral	neutral	neutral	agree	neutral	neutral	neutral	hardly ever or never	hardly ever or never	hardly ever or never	hardly ever or never	hardly ever or never	hardly ever or never	hardly ever or never	hardly ever or never	hardly ever or never
H200	female	64	senior high	neutral	neutral	neutral	neutral	neutral	neutral	neutral	neutral	neutral	neutral	neutral	agree	agree	neutral	neutral	neutral	sometimes	sometimes	sometimes	hardly ever or never	hardly ever or never	hardly ever or never	hardly ever or never	hardly ever or never	hardly ever or never
H201	female	58	college	neutral	disagree	agree	disagree	disagree	agree	disagree	agree	disagree	disagree	disagree	agree	disagree	agree	agree	agree		hardly ever or never	always		hardly ever or never	sometimes	hardly ever or never	always	hardly ever or never
H202	female	63	college	strongly disagree	strongly agree	disagree	strongly disagree	strongly disagree	strongly agree	strongly disagree	strongly agree	strongly disagree	strongly agree	strongly disagree	strongly agree	strongly agree	strongly disagree	strongly agree	strongly agree	always	hardly ever or never	hardly ever or never	always	hardly ever or never	hardly ever or never	hardly ever or never	hardly ever or never	always
H203	female	63	college	neutral	disagree	agree	disagree	disagree	agree	disagree	agree	disagree	agree	disagree	agree	agree	disagree	agree	agree	always	hardly ever or never	hardly ever or never	always	hardly ever or never	sometimes	hardly ever or never	hardly ever or never	always
H204	male	61	college	neutral	neutral	neutral	neutral	neutral	neutral	neutral	neutral	neutral	neutral	neutral	neutral	neutral	neutral	neutral	neutral	sometimes	sometimes	sometimes	sometimes	sometimes	sometimes	sometimes	sometimes	sometimes
H205		62	senior high																	always	hardly ever or never	hardly ever or never			sometimes	sometimes
H206	female	57	college																	sometimes	sometimes	sometimes	sometimes	sometimes	sometimes	hardly ever or never	hardly ever or never	always
H207	male	65	college				neutral	neutral	neutral	neutral	strongly agree	neutral	disagree	disagree	agree	strongly agree	agree	agree	agree	sometimes	hardly ever or never	hardly ever or never	always	sometimes	sometimes	hardly ever or never	hardly ever or never	hardly ever or never
H208	female	63	college	neutral	strongly agree	strongly agree	strongly disagree	strongly disagree	strongly disagree	strongly disagree	strongly agree	strongly disagree	strongly agree	strongly disagree	strongly disagree	disagree	strongly disagree	strongly agree	strongly agree	always	hardly ever or never	hardly ever or never	always	hardly ever or never	hardly ever or never	hardly ever or never	hardly ever or never	always
H209	female	53	senior high	strongly disagree	agree	agree
H210	female	59	college	neutral	strongly agree	strongly agree	strongly disagree	strongly disagree	strongly disagree		strongly agree	strongly disagree	strongly agree	strongly disagree	strongly disagree	disagree	strongly disagree	strongly agree	strongly agree	always	hardly ever or never	hardly ever or never	always	hardly ever or never	hardly ever or never	hardly ever or never	hardly ever or never	always
H211	female	65	college	strongly agree	strongly agree	strongly agree	strongly agree	strongly agree	strongly agree	strongly agree	strongly agree	strongly agree	strongly agree	strongly agree	strongly agree	strongly agree	strongly agree	strongly agree	strongly agree	hardly ever or never	hardly ever or never	hardly ever or never	hardly ever or never	hardly ever or never	hardly ever or never	hardly ever or never	hardly ever or never	hardly ever or never
H212	female	73	college	strongly disagree	strongly agree	strongly agree	neutral		strongly agree	agree	strongly agree	agree	strongly agree	strongly disagree	strongly agree	strongly agree	strongly disagree	strongly agree	agree	always	hardly ever or never	hardly ever or never	always	hardly ever or never	hardly ever or never	hardly ever or never	hardly ever or never	always
H213	female	67	junior high	strongly agree	strongly agree	strongly agree	strongly agree	strongly agree	strongly agree	strongly agree	agree	agree	agree	strongly agree	strongly agree	strongly agree	strongly agree	strongly agree	strongly agree	hardly ever or never	hardly ever or never	hardly ever or never	hardly ever or never	hardly ever or never	hardly ever or never	sometimes	hardly ever or never	hardly ever or never
H214	female	62	junior high	disagree	strongly agree	disagree	strongly disagree	strongly disagree	agree	strongly disagree	strongly agree	strongly agree	strongly agree	strongly disagree	agree	strongly agree	strongly disagree	strongly agree	strongly agree	always	hardly ever or never	hardly ever or never	always	hardly ever or never	hardly ever or never	hardly ever or never	hardly ever or never	always
H215	male	61	junior high	neutral	agree	neutral	strongly disagree	strongly disagree	agree	strongly disagree	strongly agree	strongly disagree	strongly agree	strongly disagree	strongly agree	strongly agree	strongly disagree	strongly agree	strongly agree	always	hardly ever or never	hardly ever or never	always	hardly ever or never	hardly ever or never	hardly ever or never	hardly ever or never	always
H216	male	56	senior high	agree	disagree	strongly agree	strongly disagree	strongly disagree	strongly agree	disagree	strongly disagree	disagree	disagree	strongly disagree	agree	strongly agree	disagree	strongly agree	strongly agree	always	hardly ever or never	hardly ever or never	hardly ever or never	hardly ever or never	hardly ever or never	hardly ever or never	hardly ever or never	always
H217	female	61	senior high	agree	agree	agree	agree	agree	agree	disagree	agree	disagree	neutral	agree	agree	agree	agree	agree	agree	always	hardly ever or never	hardly ever or never	always	hardly ever or never	hardly ever or never	hardly ever or never	hardly ever or never	always
H218	female	58	senior high	agree	agree	agree	agree	agree	agree	agree	agree	agree	agree	agree	agree	agree	agree	agree	agree	sometimes	hardly ever or never	sometimes	sometimes	sometimes	sometimes	sometimes	sometimes	sometimes
H219	female	69	senior high	strongly agree	strongly agree	strongly agree	strongly disagree	strongly disagree	strongly agree	strongly disagree	strongly agree	strongly disagree	strongly agree	strongly disagree	strongly agree	strongly agree	strongly disagree	strongly agree	strongly agree	always	hardly ever or never	hardly ever or never	always	hardly ever or never	hardly ever or never	hardly ever or never	hardly ever or never	always
H220	female	67	college	strongly agree	strongly agree	strongly agree	strongly disagree	strongly disagree	strongly agree	strongly disagree	strongly agree	strongly disagree	strongly agree	strongly disagree	strongly agree	strongly agree	strongly disagree	strongly agree	strongly agree	always	hardly ever or never	hardly ever or never	always	hardly ever or never	hardly ever or never	hardly ever or never	hardly ever or never	always
H221	female	63	senior high	agree	neutral	neutral	neutral	neutral	agree	neutral	agree	disagree	neutral	neutral	agree	agree	neutral	agree	agree	sometimes	sometimes	hardly ever or never	always	hardly ever or never	hardly ever or never	hardly ever or never	hardly ever or never	hardly ever or never
H222	female	64	college	disagree	disagree	disagree	disagree	agree	agree	strongly disagree	agree	disagree	agree	agree	agree	agree	neutral	agree	strongly disagree	hardly ever or never	sometimes	hardly ever or never	sometimes	hardly ever or never	hardly ever or never	hardly ever or never	hardly ever or never	sometimes
H223	male	58	senior high	agree	agree	agree	agree	neutral	strongly agree	disagree	strongly disagree	disagree	disagree	disagree	strongly agree	strongly agree	disagree	strongly agree	strongly agree	hardly ever or never	hardly ever or never	hardly ever or never	hardly ever or never	hardly ever or never	hardly ever or never	hardly ever or never	hardly ever or never	always
H224	female	61	senior high	neutral	strongly disagree	strongly disagree	strongly agree	agree	agree	agree	neutral	agree	disagree	agree	agree	agree	agree	agree	agree	sometimes	sometimes	hardly ever or never	sometimes	hardly ever or never	sometimes	sometimes	hardly ever or never	sometimes
H225	female	58	college	neutral	neutral	disagree	strongly agree	disagree	agree	agree	disagree	neutral	agree	disagree	strongly agree	strongly agree	disagree	disagree	strongly agree	sometimes	always	always	sometimes	sometimes	sometimes	hardly ever or never	hardly ever or never	always
H226	female	57	college	disagree	agree	neutral	disagree	disagree	strongly agree	strongly disagree	agree	disagree	strongly disagree	strongly disagree	strongly agree	strongly agree	strongly disagree	strongly agree	strongly agree	always	hardly ever or never	hardly ever or never	always	hardly ever or never	hardly ever or never	hardly ever or never	hardly ever or never	always
H227	female	55	college	disagree	agree	neutral	disagree	disagree	strongly agree	strongly disagree	agree	strongly disagree	agree	strongly disagree	strongly agree	strongly agree	strongly disagree	strongly agree	strongly agree	always	hardly ever or never	hardly ever or never	always	hardly ever or never	hardly ever or never	hardly ever or never	hardly ever or never	always
H228	female	57	college	disagree	agree	agree	disagree	disagree	neutral	strongly disagree	strongly agree	strongly disagree	strongly agree	disagree	strongly agree	strongly agree	agree	agree	agree	always	hardly ever or never	sometimes	always	sometimes	sometimes	sometimes	hardly ever or never	sometimes
H229	female	48	college	strongly agree	strongly agree	strongly agree	strongly agree	strongly agree	strongly agree	strongly agree	strongly agree	strongly agree	strongly agree	strongly agree	strongly agree	strongly agree	strongly agree	strongly agree	strongly agree	sometimes	hardly ever or never	hardly ever or never	always	hardly ever or never	hardly ever or never	hardly ever or never	hardly ever or never	always
H230	female	66	college	strongly agree	strongly agree	strongly agree	strongly agree	strongly agree	strongly agree	strongly agree	strongly agree	strongly agree	strongly agree	strongly agree	strongly agree	strongly agree	strongly agree	strongly agree	strongly agree	hardly ever or never	hardly ever or never	hardly ever or never	hardly ever or never	hardly ever or never	hardly ever or never	hardly ever or never	hardly ever or never	hardly ever or never
H231	male	68		neutral	disagree	neutral	disagree	disagree	agree	disagree	agree	neutral	agree	disagree	agree	agree	disagree	agree	agree	always	sometimes	hardly ever or never	sometimes	sometimes	sometimes	sometimes	sometimes	sometimes
H232	female	62	senior high	disagree	disagree	agree	disagree	agree	agree	strongly disagree	agree	disagree	agree	disagree	agree	strongly agree	strongly disagree	agree	strongly agree	sometimes	hardly ever or never	sometimes	sometimes	sometimes	hardly ever or never	hardly ever or never	hardly ever or never	sometimes
H233	female	63	senior high	strongly disagree	neutral	disagree	agree	agree	disagree	neutral	neutral	disagree	strongly agree	disagree	agree	agree	disagree	agree	agree	sometimes	sometimes	sometimes	sometimes	hardly ever or never	sometimes	hardly ever or never	hardly ever or never	sometimes
H234	female	66	junior high	disagree	neutral	agree	disagree	neutral	strongly agree	strongly disagree	agree	disagree	agree	disagree	neutral	agree	disagree	agree	agree	sometimes	hardly ever or never	sometimes	always	hardly ever or never	sometimes	hardly ever or never	sometimes	sometimes
H235		56	junior high	disagree	agree	agree	strongly disagree	disagree	strongly agree	strongly disagree	agree	agree	disagree	disagree	agree	strongly agree	strongly disagree	agree	strongly agree	always	hardly ever or never	hardly ever or never	always	hardly ever or never	hardly ever or never	hardly ever or never	hardly ever or never	sometimes
H236	female	65	college	agree	strongly agree	strongly agree	strongly disagree	strongly disagree	strongly agree	strongly disagree	strongly agree	strongly disagree	strongly agree	strongly disagree	strongly agree	strongly agree	strongly disagree	strongly agree	strongly agree	hardly ever or never	hardly ever or never	hardly ever or never	always	hardly ever or never	hardly ever or never	hardly ever or never	hardly ever or never	always
H237		71	senior high	neutral	agree	strongly agree	disagree	agree	agree	strongly disagree	agree	strongly disagree	strongly agree	disagree	agree	strongly agree	strongly disagree	neutral	strongly agree	sometimes	hardly ever or never	sometimes	always	hardly ever or never	sometimes	hardly ever or never	sometimes	always
H238	female	62		neutral	disagree	agree	disagree	disagree	strongly agree	strongly disagree	disagree	neutral	strongly agree	agree	strongly disagree	disagree	neutral	agree	strongly agree	hardly ever or never	sometimes	always	hardly ever or never	sometimes	always	hardly ever or never	sometimes	always
H239	female	71	senior high	neutral	disagree	agree	disagree	disagree	strongly agree	strongly disagree	agree	disagree	neutral	disagree	agree	agree	disagree	agree	agree	always	sometimes	sometimes	sometimes	hardly ever or never	hardly ever or never	hardly ever or never	sometimes	always
H240	female	71	junior high	disagree	neutral	neutral	neutral	neutral	neutral	disagree	neutral	neutral	agree	disagree	agree	strongly agree	neutral	agree	strongly agree	sometimes	hardly ever or never	sometimes	sometimes	hardly ever or never	sometimes	sometimes	hardly ever or never	sometimes
H241	female	71	senior high	disagree	disagree	agree	disagree	agree	agree	strongly disagree	agree	agree	strongly agree	disagree	disagree	strongly agree	disagree	strongly agree	strongly agree	sometimes	sometimes	sometimes	always	sometimes	sometimes	sometimes	sometimes	sometimes
H242	female	65	senior high	disagree	disagree	agree	disagree	disagree	strongly agree	disagree		strongly disagree	agree	disagree	agree	strongly agree	disagree	agree	agree	sometimes	always	sometimes	sometimes	sometimes	sometimes	hardly ever or never	sometimes	always
H243	male	51	senior high	agree	agree	strongly agree	disagree	agree	strongly agree	strongly disagree	disagree	disagree	disagree	agree	strongly agree	strongly agree	disagree	neutral	strongly agree	always	hardly ever or never	hardly ever or never	always	hardly ever or never	hardly ever or never	hardly ever or never	sometimes	always
H244	female	71	senior high	disagree	disagree	neutral
H245	male	52	senior high	disagree	disagree	disagree	strongly disagree	disagree	neutral	disagree	agree	agree	agree	disagree		neutral	strongly agree	strongly agree	agree	hardly ever or never	always	sometimes	sometimes	sometimes	hardly ever or never	always	sometimes	always
H246	male	61	college	neutral	agree	strongly agree	disagree	agree	strongly agree	disagree	strongly agree	strongly disagree	strongly agree	strongly disagree	strongly agree	strongly agree	strongly disagree	strongly agree	strongly agree	sometimes	hardly ever or never	always	sometimes	sometimes	sometimes	hardly ever or never	hardly ever or never	always
H247	male	61	junior high	strongly disagree	agree	agree	strongly disagree	disagree	disagree	strongly disagree	strongly agree	disagree	strongly disagree	disagree	strongly agree	strongly agree	disagree	agree	agree	always	sometimes	sometimes	always	sometimes	always	hardly ever or never	sometimes	sometimes
H248		65	senior high	neutral	neutral	neutral	neutral	neutral	neutral	neutral	neutral	neutral	neutral	neutral	neutral	neutral	neutral	neutral	neutral	hardly ever or never	always	always	always	hardly ever or never	sometimes	always	always	hardly ever or never
H249		64	senior high	disagree	strongly agree	agree	disagree	disagree	agree	strongly disagree	neutral	strongly disagree	disagree	disagree	neutral	agree	strongly disagree	disagree	agree	sometimes	sometimes	sometimes	hardly ever or never	hardly ever or never	hardly ever or never	sometimes	hardly ever or never	sometimes
H250	female	67	senior high	disagree	agree	disagree	disagree	disagree	agree	disagree	agree	disagree	agree	disagree	neutral	strongly agree	disagree	agree	strongly agree	sometimes	sometimes	sometimes	always	hardly ever or never	always	sometimes	sometimes	hardly ever or never
H251	female	51	college	disagree	disagree	strongly disagree	strongly disagree	strongly disagree	strongly agree	strongly disagree	strongly agree	strongly disagree	strongly agree	strongly disagree	strongly agree	strongly agree	strongly disagree	strongly agree	strongly agree	always	sometimes	sometimes	always	hardly ever or never	hardly ever or never	hardly ever or never	sometimes	always
H252	male	56	senior high	strongly disagree	neutral	neutral	strongly agree	agree	neutral	agree	agree	agree	agree	neutral	neutral	neutral	strongly disagree	neutral	neutral	sometimes	sometimes	always	sometimes	always	hardly ever or never	sometimes	hardly ever or never	sometimes
H253	male	62	junior high	disagree	agree	agree	neutral	disagree	neutral	strongly agree	agree	strongly agree	disagree	agree	strongly disagree	agree	disagree	disagree	neutral	hardly ever or never	hardly ever or never	sometimes	sometimes	hardly ever or never	always	sometimes	always	sometimes
H254	female	59	primary	neutral	agree	agree	disagree	agree	strongly agree	disagree	strongly agree	disagree	agree	strongly disagree	agree	strongly agree	strongly disagree	strongly agree	agree	always	sometimes	hardly ever or never	always	sometimes	hardly ever or never	hardly ever or never	hardly ever or never	always
H255	male	56	junior high	disagree	disagree	neutral	neutral	disagree	strongly agree	disagree	strongly agree	strongly disagree	strongly agree	disagree	neutral	agree	neutral	strongly agree	strongly agree	always	hardly ever or never	hardly ever or never	sometimes	hardly ever or never	hardly ever or never	hardly ever or never	hardly ever or never	always
H256	female	70	senior high	neutral	agree	agree	neutral	strongly agree	neutral	strongly disagree	agree	disagree	agree	neutral	agree	agree	disagree	agree	agree	sometimes	sometimes	sometimes	sometimes	sometimes	sometimes	hardly ever or never	sometimes	sometimes
H257		54	junior high	agree	disagree	strongly agree	strongly disagree	strongly disagree	strongly agree	strongly disagree	agree	disagree	disagree	strongly disagree	neutral	agree	strongly disagree	agree	strongly agree	always	hardly ever or never	hardly ever or never	always	sometimes	sometimes	hardly ever or never	hardly ever or never	always
H258	female	58	primary	disagree	agree	agree	disagree	disagree	agree	disagree	agree	disagree	disagree	disagree	agree	strongly agree	strongly disagree	strongly agree	strongly agree	sometimes	hardly ever or never	sometimes	sometimes	sometimes	hardly ever or never	hardly ever or never	hardly ever or never	always
H259	female	66	college	agree	agree	disagree	agree	neutral	agree	neutral	strongly agree	disagree	strongly agree	disagree	agree	agree	strongly disagree	strongly agree	agree	always	hardly ever or never	hardly ever or never	always	hardly ever or never	hardly ever or never	hardly ever or never	hardly ever or never	always
H260	female	56	college	disagree	disagree	disagree	disagree	disagree	agree	disagree	agree	disagree	agree	disagree	agree	agree	disagree	agree	agree	sometimes	sometimes	sometimes	always	hardly ever or never	sometimes	hardly ever or never	hardly ever or never	sometimes
H261		61	college	disagree	agree	disagree	disagree	strongly agree	strongly agree	agree	strongly agree	disagree	neutral	disagree	strongly agree	strongly agree	strongly disagree	agree	agree	always	hardly ever or never	hardly ever or never	sometimes	hardly ever or never	hardly ever or never	hardly ever or never	sometimes	sometimes
H262	female	63	senior high	agree	neutral	agree	disagree	disagree	agree	disagree	agree	disagree	disagree	disagree	strongly agree	strongly agree	disagree	neutral	agree	sometimes	hardly ever or never	hardly ever or never	sometimes	hardly ever or never	hardly ever or never	hardly ever or never	hardly ever or never	sometimes
H263		60	primary	strongly disagree	strongly disagree	agree	neutral	neutral	neutral	strongly agree	agree	agree	neutral	agree	strongly agree	neutral	neutral	agree	agree	always	sometimes	sometimes	always	sometimes	sometimes	always	sometimes	always
H264		64	primary	disagree	agree	agree	strongly disagree	strongly disagree	strongly agree	strongly disagree	neutral	disagree	strongly disagree	strongly disagree	strongly agree	strongly agree	disagree	neutral	agree	always	hardly ever or never	hardly ever or never	always	hardly ever or never	sometimes	hardly ever or never	hardly ever or never	always
H265	male	55	college	strongly agree	strongly agree	strongly agree	strongly disagree	neutral	neutral	neutral	neutral	neutral	neutral	neutral	neutral	neutral	neutral	neutral	neutral	hardly ever or never	always	always	hardly ever or never	always	always	always	always	hardly ever or never
H266	female	66	college	disagree	disagree	disagree	strongly disagree	disagree	strongly agree	strongly disagree	strongly agree	strongly disagree	agree	strongly disagree	neutral	agree	neutral	strongly agree	agree	sometimes	sometimes	sometimes	always	hardly ever or never	hardly ever or never	hardly ever or never	hardly ever or never	always
H267	female	65	college	strongly disagree	disagree	disagree	disagree	disagree	strongly agree	disagree	strongly agree	disagree	agree	strongly disagree	strongly agree	strongly agree	disagree	strongly agree	strongly agree	sometimes	hardly ever or never	sometimes	sometimes	hardly ever or never	sometimes	hardly ever or never	sometimes	sometimes
H268	female	67	college	neutral	neutral	agree	disagree	agree	strongly agree	strongly disagree	strongly agree	strongly disagree	neutral	agree	neutral	neutral	neutral	neutral	strongly agree	always	sometimes	sometimes	hardly ever or never	sometimes	hardly ever or never	hardly ever or never	sometimes	sometimes
H269	female	65	college	strongly disagree	neutral	strongly disagree	neutral	strongly agree	strongly agree	agree	agree	strongly disagree	strongly agree	strongly disagree	neutral	neutral	neutral	strongly agree	strongly agree	always	hardly ever or never	hardly ever or never	always	hardly ever or never	hardly ever or never	hardly ever or never	hardly ever or never	always
H270	female	65	senior high	strongly disagree	agree	neutral	agree	agree	strongly disagree	agree	agree	strongly agree	strongly disagree	strongly agree	strongly agree	strongly agree	neutral	neutral	agree	sometimes	hardly ever or never	sometimes	sometimes	always	sometimes	hardly ever or never	always	sometimes
H271	female	62	junior high	strongly disagree	disagree	agree	disagree	agree	disagree	disagree	agree	agree	agree	agree	disagree	agree	agree	strongly agree	agree	always	sometimes	sometimes	always	sometimes	sometimes	sometimes	sometimes	always
H272	female	62	college	neutral	neutral	neutral	neutral	disagree	strongly agree	agree	strongly agree	disagree	strongly agree	strongly disagree	neutral	strongly agree	disagree	strongly agree	strongly agree	always	hardly ever or never	hardly ever or never	always	hardly ever or never	hardly ever or never	hardly ever or never	hardly ever or never	always
H273	female	56	senior high	agree	agree	strongly agree	strongly disagree	disagree	strongly agree	strongly disagree	strongly agree	strongly disagree	disagree	strongly disagree	agree		strongly disagree	strongly agree	strongly agree	always	hardly ever or never	hardly ever or never	always	sometimes	sometimes	hardly ever or never	hardly ever or never	always
H274	female	70	college	disagree	disagree	neutral	disagree	disagree	neutral	disagree	agree	neutral	agree	disagree	agree	agree	disagree	agree	agree	sometimes	hardly ever or never	hardly ever or never	sometimes	sometimes	hardly ever or never	hardly ever or never	sometimes	sometimes
H275	male	51	senior high	disagree	agree	agree	disagree	disagree	strongly agree	strongly disagree	agree	disagree	agree	disagree	agree	neutral	strongly disagree	agree	agree	always	sometimes	sometimes	always	hardly ever or never	sometimes	hardly ever or never	sometimes	always
H276	female	52	senior high	neutral	agree	neutral	disagree	agree	strongly agree	agree	neutral	disagree	agree	neutral	strongly agree	strongly agree	neutral	strongly agree	agree	sometimes	sometimes	sometimes	sometimes	hardly ever or never	hardly ever or never	hardly ever or never	sometimes	hardly ever or never
H277	female	68	senior high	disagree	agree	agree	strongly disagree	strongly disagree	strongly agree	strongly disagree	agree	disagree	agree	disagree	strongly agree	strongly agree	strongly disagree	strongly agree	strongly agree	always	hardly ever or never	hardly ever or never	always	hardly ever or never	hardly ever or never	hardly ever or never	hardly ever or never	always
H278	female	71	college	strongly agree	strongly agree	strongly agree	strongly agree	strongly agree	strongly agree	strongly agree	strongly agree	strongly agree	strongly agree	strongly agree	strongly agree	strongly agree	strongly agree	strongly agree	strongly agree	hardly ever or never	sometimes	always	sometimes	hardly ever or never	sometimes	always	sometimes	hardly ever or never
H279	female	59	senior high	disagree	disagree	agree	disagree	disagree	disagree	disagree	agree	disagree	agree	disagree	neutral	strongly agree	disagree	agree	agree	always	sometimes	hardly ever or never	always	sometimes	hardly ever or never	hardly ever or never	hardly ever or never	always
H280	female	69	college	neutral	agree	agree	strongly disagree	strongly disagree	strongly agree	strongly disagree	strongly agree	strongly disagree	disagree	disagree	agree	neutral	strongly disagree	strongly agree	agree	always	hardly ever or never	hardly ever or never	always	sometimes	hardly ever or never	hardly ever or never	hardly ever or never	always
H281	female	52	senior high
H282	female	57	college	disagree	disagree	disagree	disagree	disagree		disagree	strongly agree	agree	strongly agree	agree	strongly agree	strongly agree	agree	strongly agree	strongly agree	always	sometimes	sometimes	always	hardly ever or never	hardly ever or never	always	sometimes	sometimes
H283	female	54		disagree	disagree	disagree	strongly disagree	strongly disagree	strongly disagree	neutral	neutral	neutral	disagree	disagree	strongly disagree		disagree	disagree	disagree	always	always	sometimes	sometimes	sometimes	hardly ever or never	hardly ever or never	sometimes	sometimes
H284	female	53	senior high	disagree	disagree	strongly agree	disagree	disagree	agree	disagree	agree	agree	agree	disagree	agree	strongly agree	disagree	disagree	agree	sometimes	sometimes	sometimes	sometimes	sometimes	sometimes	sometimes	sometimes	sometimes
H285	female	55	college	disagree	agree	agree	disagree	disagree	agree	disagree	neutral	neutral	neutral	disagree	disagree	disagree	neutral	neutral	neutral	sometimes	hardly ever or never	hardly ever or never	hardly ever or never	hardly ever or never	hardly ever or never	hardly ever or never	hardly ever or never	hardly ever or never
H286	female	52	senior high	disagree	disagree	agree	disagree	agree	strongly agree	disagree	disagree	neutral	disagree	disagree	disagree	strongly agree	disagree	strongly agree	strongly agree	sometimes	sometimes	hardly ever or never	always	hardly ever or never	sometimes	hardly ever or never	hardly ever or never	always
H287	female	57	college	disagree	disagree	disagree	disagree	disagree	disagree	disagree	disagree	disagree	disagree	disagree	disagree	agree	disagree	disagree	strongly agree	sometimes	sometimes	sometimes	always	hardly ever or never	sometimes	hardly ever or never	hardly ever or never	sometimes
H288	female	64	college	neutral	disagree	agree	agree	strongly agree	strongly agree	agree	strongly agree	strongly disagree	strongly agree	strongly disagree	agree	strongly agree	neutral	strongly agree	strongly agree	always	sometimes	hardly ever or never	always	sometimes	sometimes	hardly ever or never	hardly ever or never	always
H289	female	60	college	neutral	disagree	agree	agree	strongly agree	strongly agree	agree	strongly agree	strongly disagree	strongly agree	strongly disagree	agree	strongly agree	neutral	strongly agree	strongly agree	always	sometimes	hardly ever or never	always	sometimes	sometimes	hardly ever or never	hardly ever or never	always
H290	female	52	senior high	agree	agree	agree	agree	agree	agree	agree	agree	agree	agree	disagree	agree	agree	disagree	agree	agree	sometimes	hardly ever or never	hardly ever or never	always	hardly ever or never	hardly ever or never	hardly ever or never	hardly ever or never	sometimes
H291	female	56	junior high	disagree	neutral	neutral	neutral	neutral	neutral	neutral	neutral	neutral	neutral	neutral	neutral	neutral	neutral	neutral	neutral	sometimes	sometimes	sometimes	sometimes	sometimes	sometimes	sometimes	sometimes	sometimes
H292	female	56	college	disagree	strongly agree	strongly agree	disagree	disagree	strongly agree	strongly disagree	strongly agree	disagree	disagree	disagree	strongly agree	strongly agree	disagree	agree	strongly agree	sometimes	hardly ever or never	hardly ever or never	always	hardly ever or never	hardly ever or never	sometimes	hardly ever or never	sometimes
H293	male	61	junior high	disagree	strongly agree	strongly agree	disagree	disagree	strongly agree	strongly disagree	strongly agree	disagree	disagree	disagree	strongly agree	strongly agree	disagree	agree	strongly agree	sometimes	hardly ever or never	hardly ever or never	always	hardly ever or never	hardly ever or never	hardly ever or never	hardly ever or never	sometimes
H294	female	64	senior high	disagree	strongly agree	strongly agree	disagree	disagree	agree	neutral	neutral	agree	disagree	agree	agree	strongly agree	neutral	agree	agree	sometimes	sometimes	sometimes	sometimes	sometimes	sometimes	sometimes	always	always
H295	male	62	senior high	agree	agree	neutral	neutral	disagree	agree	neutral	agree	disagree	agree	agree	agree	strongly agree	neutral	neutral	agree	sometimes	sometimes		always	sometimes	hardly ever or never	sometimes	sometimes	sometimes
H296	male	63	senior high	strongly agree	agree	strongly agree	strongly disagree	disagree	strongly disagree	agree	agree	disagree	agree	disagree	strongly agree	strongly agree	disagree	strongly agree	strongly agree	always	hardly ever or never	hardly ever or never	always	hardly ever or never	sometimes	sometimes	hardly ever or never	always
H297		64	senior high	strongly agree	agree	strongly agree	strongly disagree	disagree	strongly disagree	agree	agree	disagree	agree	disagree	strongly agree	strongly agree	disagree	strongly agree	strongly agree	always	hardly ever or never	hardly ever or never	always	hardly ever or never	sometimes	sometimes	always	always
H298	female	72	senior high	agree	strongly agree	strongly agree	strongly disagree	disagree	strongly agree	strongly disagree	strongly agree	agree	strongly agree	strongly disagree	strongly agree	strongly agree	disagree	strongly agree	strongly agree	always	hardly ever or never	sometimes	always	hardly ever or never	sometimes	sometimes	sometimes	always
H299	female	64	senior high	agree	strongly agree	strongly agree	strongly disagree	disagree	strongly agree	strongly disagree	strongly agree	agree	strongly agree	strongly disagree	strongly agree	strongly agree	disagree	strongly agree	strongly agree	always	hardly ever or never	sometimes	always	hardly ever or never	sometimes	sometimes	sometimes	always
H300	male	63	senior high	disagree	agree	agree	disagree	disagree	agree	disagree	disagree	disagree	disagree	disagree	disagree	agree	agree	agree	agree	always	hardly ever or never	hardly ever or never	always	hardly ever or never	hardly ever or never	hardly ever or never	hardly ever or never	sometimes
H301	male	56	college	neutral	disagree	disagree	neutral	neutral	neutral		disagree	agree	disagree	agree	disagree	agree	agree		agree	sometimes	sometimes	sometimes	sometimes	sometimes	sometimes	sometimes	sometimes	sometimes
H302	female	55	senior high	disagree	agree	neutral	disagree	disagree	agree	disagree	neutral	disagree	disagree	agree	neutral	agree	disagree	neutral	agree	sometimes	sometimes	sometimes	sometimes	sometimes	sometimes	sometimes	sometimes	sometimes
H303	male	90	junior high	neutral	agree	neutral	disagree	disagree	strongly agree	strongly disagree	strongly agree	strongly disagree	strongly agree	disagree	strongly agree	strongly agree	neutral	agree	agree	always	hardly ever or never	hardly ever or never	always	sometimes	sometimes	hardly ever or never	sometimes	always
H304	female	86	junior high	disagree	disagree	neutral	disagree	disagree	strongly agree	strongly disagree	strongly agree	strongly disagree	strongly agree	disagree	strongly agree		neutral	agree	agree	sometimes	sometimes	sometimes	sometimes	hardly ever or never	hardly ever or never	sometimes	sometimes	sometimes
H305	female	72	junior high	strongly disagree	strongly agree	agree	strongly disagree	strongly disagree	strongly agree	disagree	agree	strongly disagree	strongly agree	disagree	strongly agree	strongly agree	disagree	agree	strongly agree	always	hardly ever or never	hardly ever or never	hardly ever or never	hardly ever or never	sometimes	hardly ever or never	hardly ever or never	always
H306	male	71	junior high	disagree	agree	strongly agree	disagree	disagree	strongly agree	disagree	strongly agree	disagree	strongly agree	disagree	strongly agree	strongly agree	disagree	strongly agree	strongly agree	always	hardly ever or never	hardly ever or never	always	hardly ever or never	sometimes	hardly ever or never	hardly ever or never	always
H307	female	61	junior high	disagree	disagree	agree	disagree	disagree	strongly agree	strongly disagree	strongly agree	disagree	strongly agree	agree	strongly agree	strongly agree	disagree	strongly agree	strongly agree	always	hardly ever or never	hardly ever or never	always	hardly ever or never	sometimes	hardly ever or never	hardly ever or never	always
H308	male	66	junior high	strongly agree	strongly agree	strongly agree	strongly disagree	strongly disagree	strongly agree	strongly disagree	strongly agree	strongly disagree	strongly agree	strongly disagree	strongly agree	strongly agree	strongly disagree	strongly agree	strongly agree	always	hardly ever or never	hardly ever or never	always	hardly ever or never	hardly ever or never	hardly ever or never	hardly ever or never	always
H309		56	junior high	agree	strongly agree	strongly agree	disagree	agree	disagree	disagree	strongly agree	disagree	disagree	strongly disagree	strongly agree	strongly agree	disagree	strongly agree	strongly agree	always	hardly ever or never	hardly ever or never	always	hardly ever or never	hardly ever or never	hardly ever or never	hardly ever or never	always
H310	female	61	junior high	disagree	strongly agree	strongly agree	strongly disagree	strongly disagree	strongly agree	strongly disagree	strongly agree	strongly disagree	strongly agree	disagree	strongly agree	strongly agree	strongly disagree	strongly agree	strongly agree	always	hardly ever or never	sometimes	always	hardly ever or never	hardly ever or never	hardly ever or never	hardly ever or never	always
H311	female	63	college	disagree	disagree	agree	disagree	disagree	agree	strongly disagree	agree	agree	strongly agree	strongly disagree	strongly agree	strongly agree	disagree	strongly agree	strongly agree	always	hardly ever or never	hardly ever or never	always	hardly ever or never	hardly ever or never	hardly ever or never	hardly ever or never	sometimes
H312	female	63	senior high	strongly disagree	disagree	agree	disagree	disagree	agree	disagree	agree	agree	disagree	disagree	agree	agree	neutral	strongly agree	strongly agree	always	hardly ever or never	hardly ever or never	always	hardly ever or never	sometimes	hardly ever or never	hardly ever or never	sometimes
H313	female	64	senior high	agree	agree	strongly agree	strongly agree	strongly agree	strongly agree	strongly agree	strongly agree	strongly disagree	agree	strongly disagree	agree	strongly disagree	strongly disagree	strongly agree	strongly disagree	always	hardly ever or never	hardly ever or never	hardly ever or never	hardly ever or never	hardly ever or never	hardly ever or never	hardly ever or never	sometimes
H314	male	64	junior high	disagree	agree	agree	strongly disagree	disagree	agree	strongly disagree	strongly agree	disagree	disagree	disagree	agree	strongly agree	strongly disagree	strongly agree	strongly agree	always	hardly ever or never	hardly ever or never	always	hardly ever or never	hardly ever or never	hardly ever or never	hardly ever or never	always
H315	male	64	college	agree	strongly agree	strongly agree	disagree	disagree	strongly agree	disagree	agree	agree	agree	disagree	strongly agree	strongly agree	agree	agree	strongly agree	sometimes	sometimes	sometimes	always	hardly ever or never	sometimes	sometimes	hardly ever or never	sometimes
H316	female	64	senior high	agree	agree	agree	disagree	disagree	strongly agree	strongly disagree	agree	disagree	agree	disagree	strongly agree	strongly agree	disagree	agree	strongly agree	always	sometimes	hardly ever or never	always	hardly ever or never	hardly ever or never	hardly ever or never	hardly ever or never	sometimes
H317	female	64	senior high	agree	disagree	agree	disagree	agree	agree	disagree	disagree	strongly agree	agree	strongly agree	agree	strongly agree	agree	agree	disagree	always	sometimes	sometimes	sometimes	sometimes	always	sometimes	sometimes	always
H318	male	63	junior high	neutral	neutral	neutral	neutral	neutral	neutral	neutral	neutral	neutral	neutral	neutral	neutral	neutral	neutral	neutral	neutral	hardly ever or never	hardly ever or never	hardly ever or never	hardly ever or never	hardly ever or never	hardly ever or never	hardly ever or never	hardly ever or never	hardly ever or never
H319	female	63	junior high	disagree	disagree	agree	disagree	disagree	agree	disagree	agree	disagree	agree	agree	agree	agree	disagree	agree	agree	always	sometimes	hardly ever or never	always	hardly ever or never	hardly ever or never	hardly ever or never	hardly ever or never	always
H320	female	64	college	agree	strongly agree	strongly agree	disagree	disagree	agree	disagree	agree	disagree	agree	disagree	strongly agree	strongly agree	disagree	strongly agree	strongly agree	sometimes	sometimes	sometimes	sometimes	hardly ever or never	sometimes	hardly ever or never	hardly ever or never	always
H321	male	62	senior high	strongly agree	strongly agree	strongly agree	strongly agree	agree	strongly agree	strongly disagree	strongly agree	disagree	strongly agree	disagree	strongly agree	strongly agree	disagree	strongly agree	strongly agree	always	hardly ever or never	hardly ever or never	sometimes	hardly ever or never	hardly ever or never	hardly ever or never	sometimes	sometimes
H322	female	63	college	agree	disagree	agree	agree	agree	agree	disagree	agree	strongly disagree	agree	disagree	neutral	agree	disagree	agree	agree	sometimes	sometimes	hardly ever or never	sometimes	sometimes	sometimes	always	always	sometimes
H323	female	72	junior high	neutral	agree	strongly agree
H324	female	63	primary	agree	strongly agree	strongly agree	disagree	disagree	strongly agree	strongly disagree	agree	disagree	agree	disagree	strongly agree	strongly agree	strongly disagree	strongly agree	strongly agree	always	hardly ever or never	sometimes	always	hardly ever or never	hardly ever or never	hardly ever or never	hardly ever or never	always
H325	female	63	college	agree	agree	agree	agree	agree	agree	disagree	agree	disagree	agree	disagree	agree	agree	disagree	agree	agree	always	hardly ever or never	hardly ever or never	sometimes	hardly ever or never	hardly ever or never	hardly ever or never	hardly ever or never	always
H326	female	63	college	agree	agree	agree	agree	agree	agree	disagree	agree	disagree	agree	disagree	agree	agree	disagree	agree	agree	always	hardly ever or never	hardly ever or never	sometimes	hardly ever or never	hardly ever or never	hardly ever or never	hardly ever or never	always
H327	female	56	senior high	agree	strongly agree	strongly agree	disagree	disagree	agree	disagree	neutral	disagree	strongly agree	disagree	strongly agree	strongly agree	disagree	agree	agree	always	hardly ever or never	hardly ever or never	always	hardly ever or never	hardly ever or never	hardly ever or never	hardly ever or never	always
H328	female	63	primary	agree	strongly agree	agree	disagree	disagree	strongly agree	disagree	strongly agree	disagree	strongly agree	disagree	strongly agree	strongly agree	disagree	strongly agree	strongly agree	always	hardly ever or never	hardly ever or never	always	hardly ever or never	hardly ever or never	hardly ever or never	hardly ever or never	always
H329	female	67	junior high	agree	strongly agree	strongly agree	strongly disagree	disagree	strongly agree	strongly disagree	strongly agree	strongly disagree	strongly agree	strongly disagree	strongly agree	strongly agree	strongly disagree	strongly agree	strongly agree	always	hardly ever or never	hardly ever or never	always	hardly ever or never	hardly ever or never	hardly ever or never	hardly ever or never	sometimes
H330	female	58		agree	agree	agree	disagree	disagree	agree	disagree	disagree	strongly disagree	agree	disagree	agree	agree	disagree	disagree	agree	always	sometimes	sometimes	always	hardly ever or never	sometimes	hardly ever or never	sometimes	always
H331	female	54	college	agree	agree	agree	disagree	strongly agree	strongly agree		agree	disagree	agree	agree	agree	strongly agree	disagree	agree	strongly agree	sometimes	hardly ever or never	hardly ever or never	always	hardly ever or never	hardly ever or never	hardly ever or never	hardly ever or never	hardly ever or never
H332	female	48	college	neutral	neutral	disagree	agree	agree	neutral	agree	agree	disagree	disagree	agree	disagree	agree	agree	agree	agree	sometimes	sometimes	sometimes	always	sometimes	always	sometimes	always	sometimes
H333	male	57	college	disagree	disagree	strongly agree	strongly disagree	disagree	strongly agree	strongly disagree	strongly agree	disagree	strongly agree	disagree	disagree	disagree	disagree	disagree	strongly agree	always	always	always	sometimes	sometimes	always	hardly ever or never	sometimes	always
H334	female	58	college	strongly disagree	disagree	strongly agree	disagree	disagree	strongly disagree	disagree	disagree	strongly disagree	strongly disagree	disagree	disagree	agree	strongly agree	neutral	disagree	hardly ever or never	sometimes	sometimes	sometimes	sometimes	always	always	hardly ever or never	sometimes
H335	male	53	college	disagree	disagree	neutral	disagree	agree	disagree	agree	disagree	agree	disagree	agree	disagree	agree	neutral	agree	neutral	sometimes	sometimes	always	always	hardly ever or never	sometimes	sometimes	sometimes	sometimes
H336	female	61	senior high	disagree	disagree	disagree	neutral	neutral	neutral	disagree	disagree	neutral	disagree	disagree	disagree	disagree	neutral	neutral	neutral	sometimes	sometimes	always	always	sometimes	hardly ever or never	hardly ever or never	hardly ever or never	sometimes
H337	male	58	junior high	neutral	neutral	agree	neutral	agree	neutral	agree	neutral	disagree	neutral	agree	disagree	neutral	agree	disagree	neutral	sometimes	sometimes	sometimes	always	always	sometimes	always	sometimes	always
H338	female	56	senior high	neutral	neutral	disagree	disagree	neutral	neutral	disagree	neutral	agree	disagree	neutral	disagree	neutral	neutral	disagree	neutral	sometimes	hardly ever or never	hardly ever or never	sometimes	hardly ever or never	hardly ever or never	hardly ever or never	sometimes	sometimes
H339	male	51	senior high	disagree	disagree	disagree	disagree	neutral	neutral	disagree	neutral	neutral	disagree	strongly disagree	neutral	neutral	disagree	agree	disagree	hardly ever or never	hardly ever or never	hardly ever or never	hardly ever or never	hardly ever or never	hardly ever or never	hardly ever or never	sometimes	sometimes
H340	female	60	college	agree	strongly agree	strongly agree	strongly disagree	disagree	agree	strongly disagree	strongly agree	agree	disagree	strongly disagree	strongly agree	strongly agree	strongly disagree	strongly agree	strongly agree	always	hardly ever or never	hardly ever or never	always	sometimes	sometimes	hardly ever or never	hardly ever or never	always
H341	female	67	junior high	strongly agree	strongly agree	strongly agree	strongly disagree	strongly disagree	strongly agree	strongly disagree	strongly agree	strongly disagree	strongly agree	strongly disagree	strongly agree	strongly agree	strongly disagree	strongly agree	strongly agree	always	hardly ever or never	hardly ever or never	always	hardly ever or never	sometimes	hardly ever or never	hardly ever or never	always
H342	male	42	college	disagree	disagree	strongly agree	strongly agree	disagree		agree	agree	agree	agree	agree	agree	disagree		agree	agree	always	sometimes	sometimes	always	hardly ever or never	sometimes	hardly ever or never	hardly ever or never	always
H343	female	54	senior high	disagree	agree	agree	agree	agree	agree	agree	agree	disagree	disagree	agree	neutral	agree	agree	agree	agree	sometimes	sometimes	sometimes	sometimes	sometimes	sometimes	sometimes	sometimes	sometimes
H344	female	71	senior high	disagree	disagree	agree	disagree	disagree	agree	disagree	agree	agree	agree	disagree	agree	agree	disagree	agree	strongly agree	always	sometimes	sometimes	sometimes	sometimes	sometimes	sometimes	sometimes	sometimes
H345		53	college	neutral	agree	agree	neutral	neutral	neutral	neutral	agree	neutral	disagree	neutral	strongly agree		neutral	neutral	agree	always	hardly ever or never	hardly ever or never	sometimes	hardly ever or never	sometimes	hardly ever or never	hardly ever or never	sometimes
H346		53	college	neutral	agree	agree	neutral	neutral		neutral	neutral	agree	neutral	neutral	strongly agree		neutral	neutral	agree	always	hardly ever or never	hardly ever or never	sometimes	hardly ever or never	sometimes	hardly ever or never	hardly ever or never	sometimes
H347	male	56	senior high	agree	neutral	strongly agree	agree	agree	strongly agree	neutral	disagree	agree	disagree	strongly agree	disagree	agree	disagree	neutral	strongly disagree	always	sometimes	always	sometimes	sometimes	always	sometimes		sometimes
H348	male	56	senior high	agree	neutral	strongly agree	agree	agree	strongly agree	neutral	disagree	agree	disagree	strongly agree	disagree	agree	disagree	neutral	strongly disagree	always	sometimes	always	sometimes	sometimes	always	sometimes		sometimes
H349	female	55	senior high	disagree	neutral	neutral	neutral	neutral	agree	disagree	neutral	neutral	neutral	neutral	disagree	agree	agree	neutral	neutral	sometimes	hardly ever or never	sometimes	sometimes	sometimes	sometimes	sometimes	sometimes	sometimes
H350	male	56	college	disagree	neutral	neutral	neutral	neutral	agree	disagree	neutral	neutral	neutral	disagree	agree	agree	neutral	neutral	neutral	sometimes	hardly ever or never	sometimes	sometimes	sometimes	sometimes	sometimes	sometimes	sometimes
H351	female	56	senior high	disagree	agree	disagree	agree	agree	disagree	disagree	agree	disagree	disagree	disagree	agree	agree	agree	agree	strongly disagree	sometimes	hardly ever or never	hardly ever or never	sometimes	sometimes	sometimes	sometimes	hardly ever or never	sometimes
H352	female	60	senior high	disagree	disagree	disagree	agree	disagree	strongly agree	disagree	strongly disagree	strongly disagree	strongly agree	agree	strongly agree	strongly agree	disagree	agree	strongly agree	always	hardly ever or never	hardly ever or never	always	hardly ever or never	sometimes	hardly ever or never	sometimes	sometimes
H353	female	58	college	disagree	disagree	strongly agree	disagree	disagree	strongly disagree	strongly agree	strongly agree	agree	strongly agree	agree	strongly agree	strongly agree	disagree	neutral	strongly agree	sometimes	hardly ever or never	hardly ever or never	hardly ever or never	hardly ever or never	hardly ever or never	hardly ever or never	hardly ever or never	sometimes
H354	female	46	college	agree	strongly agree	strongly agree	strongly disagree	strongly disagree	strongly agree	strongly disagree	strongly agree	strongly disagree	strongly agree	strongly disagree	strongly agree	strongly agree	strongly disagree	strongly agree	strongly agree	always	hardly ever or never	hardly ever or never	always	hardly ever or never	hardly ever or never	hardly ever or never	hardly ever or never	always
H355	female	60	college				strongly disagree		strongly agree	strongly disagree	strongly agree	disagree	strongly agree	disagree	strongly agree	agree	disagree	strongly agree	strongly agree	always	hardly ever or never	hardly ever or never	always	hardly ever or never	hardly ever or never	hardly ever or never	hardly ever or never	hardly ever or never
H356	female	69	college			agree		neutral	agree		strongly agree		agree	disagree	neutral	agree	disagree	agree	agree	sometimes	always	sometimes	sometimes	hardly ever or never	always	sometimes	sometimes	sometimes
H357	female	53	college	disagree	strongly agree	strongly agree	disagree	disagree	strongly agree	disagree	agree	disagree	agree	disagree	agree	strongly agree	disagree	agree	strongly agree	always	hardly ever or never	hardly ever or never	always	hardly ever or never	hardly ever or never	hardly ever or never	hardly ever or never	always
H358	female	53	college	disagree	disagree	strongly agree	disagree	disagree	agree	disagree	disagree	disagree	disagree	disagree	disagree	strongly agree	disagree	disagree	strongly agree	always	sometimes	sometimes	always	hardly ever or never	hardly ever or never	hardly ever or never	hardly ever or never	always
H359	female	50	senior high	disagree	strongly disagree	strongly agree	strongly disagree	agree	strongly agree	strongly disagree	agree	disagree	strongly agree	disagree	strongly agree	strongly agree	strongly disagree	neutral	strongly agree	sometimes	sometimes	sometimes	sometimes	sometimes	sometimes	hardly ever or never	sometimes	sometimes
H360	female	58	college	strongly agree	strongly agree	strongly agree	strongly disagree	disagree	strongly agree	disagree	strongly agree	strongly disagree	disagree	disagree	strongly agree	agree	disagree	strongly agree	strongly agree	always	hardly ever or never	hardly ever or never	always	hardly ever or never	hardly ever or never	hardly ever or never	hardly ever or never	always
H361	female	55	college	disagree	disagree	disagree		agree	neutral	neutral	agree	neutral	agree	strongly agree	neutral	neutral	strongly agree	strongly agree	strongly agree	hardly ever or never	sometimes	sometimes	hardly ever or never	hardly ever or never	sometimes	sometimes		hardly ever or never
H362	female	56	college	neutral	strongly disagree	disagree	strongly disagree	strongly disagree	strongly agree		neutral	neutral	agree	strongly agree	neutral	neutral	strongly agree	strongly agree	strongly agree	hardly ever or never	sometimes	sometimes	hardly ever or never	hardly ever or never	sometimes	sometimes	hardly ever or never	hardly ever or never
H363	female	55	college	agree	disagree	strongly agree	neutral	agree	neutral	neutral	agree	neutral	agree	neutral	agree	strongly agree	neutral	neutral	strongly agree	hardly ever or never	sometimes	sometimes	hardly ever or never	hardly ever or never	sometimes	sometimes	hardly ever or never	hardly ever or never
H364	female	53	junior high	disagree	disagree	agree	neutral	disagree	strongly disagree	agree	agree	agree	disagree	disagree	agree	agree	disagree	neutral	neutral	sometimes	hardly ever or never	hardly ever or never	hardly ever or never	hardly ever or never	hardly ever or never	sometimes	sometimes	hardly ever or never
H365	female	55	junior high	strongly agree	disagree	strongly agree	strongly disagree	disagree	agree	disagree	agree	disagree	agree	disagree	agree	agree	disagree	agree	agree	always	hardly ever or never	hardly ever or never	always	hardly ever or never	hardly ever or never	hardly ever or never	hardly ever or never	always
H366	female	50	senior high	disagree	agree	agree	strongly disagree	disagree	agree	disagree	agree	disagree	agree	disagree	agree	agree	disagree	agree	agree	sometimes	sometimes	sometimes	sometimes	sometimes	sometimes	sometimes	sometimes	sometimes
H367	male	60	senior high	disagree	agree	agree	strongly disagree	disagree	agree	disagree	agree	disagree	agree	disagree	agree	agree	disagree	agree	agree	sometimes	sometimes	sometimes	sometimes	sometimes	sometimes	sometimes	sometimes	sometimes
H368	female	57	junior high	disagree	disagree	neutral	disagree	disagree	disagree	disagree	disagree	disagree	disagree	disagree	agree	agree	disagree	strongly agree	agree	sometimes	sometimes	sometimes	sometimes	sometimes	hardly ever or never	sometimes	hardly ever or never	hardly ever or never
H369	male	54	senior high	disagree	disagree	disagree	disagree	disagree	disagree	disagree	disagree	disagree	disagree	disagree	disagree	disagree	disagree	disagree	disagree	sometimes	sometimes	sometimes	sometimes	sometimes	sometimes	sometimes	sometimes	sometimes
H370	female	54	college	neutral	disagree	agree	disagree	disagree	disagree	neutral	disagree		agree	disagree	agree	agree	disagree	agree	disagree	sometimes	sometimes	sometimes	sometimes	hardly ever or never	hardly ever or never	sometimes	sometimes	always
H371	female	52	senior high	neutral	agree	disagree	disagree	disagree	agree	disagree	agree	strongly disagree	agree	disagree	neutral	agree	neutral	disagree	agree	sometimes	sometimes	sometimes	sometimes	sometimes	always	sometimes	sometimes	sometimes
H372		55	primary	neutral	neutral	agree	disagree	neutral	disagree	agree	agree	strongly disagree	disagree	disagree	strongly agree	strongly agree	disagree	agree	strongly agree	always	hardly ever or never	sometimes	always	hardly ever or never	always	hardly ever or never	hardly ever or never	always
H373	female	71	college	neutral	disagree	agree	disagree	neutral	strongly agree	disagree	agree	neutral	neutral	disagree	neutral	agree	disagree	agree	agree	sometimes	sometimes	sometimes	always	sometimes	sometimes	sometimes	sometimes	hardly ever or never
H374	male	51	college	neutral	disagree	neutral	disagree	agree	disagree	neutral	disagree	disagree	neutral	disagree	neutral	neutral	disagree	neutral	neutral	sometimes	sometimes	sometimes	sometimes	sometimes	sometimes	sometimes	sometimes	sometimes
H375	male	79	senior high	disagree	disagree	disagree	neutral	neutral	neutral	disagree	agree	disagree	agree	disagree	agree	agree	disagree	agree	agree	sometimes	sometimes	sometimes	sometimes	sometimes	sometimes	sometimes	sometimes	sometimes
H376	male	51	senior high	neutral	disagree	neutral	disagree	agree	agree	agree	neutral	agree	agree	agree	disagree	disagree	neutral	neutral	neutral	sometimes	sometimes	sometimes	sometimes	sometimes	sometimes	sometimes	always	sometimes
H377	male	41	college	neutral	disagree	agree	disagree	neutral	disagree	neutral	neutral	agree	agree	neutral	disagree	disagree	neutral	disagree	agree	sometimes	sometimes	sometimes	sometimes	sometimes	hardly ever or never	sometimes	always	always
H378	female	41	college	neutral	disagree	agree	disagree	neutral	disagree	neutral	neutral	agree	agree	neutral	disagree	disagree	neutral	disagree	agree	sometimes	sometimes	sometimes	sometimes	sometimes	sometimes	hardly ever or never	sometimes	sometimes
H379	female	77	senior high	disagree	disagree	disagree	neutral	disagree	neutral	neutral	disagree		neutral	disagree		neutral	disagree	neutral	neutral	sometimes	sometimes	sometimes	sometimes	sometimes	sometimes	sometimes	sometimes	sometimes
H380	female	77	senior high	disagree	disagree	disagree	neutral	neutral	neutral	disagree	disagree	agree	disagree	agree	disagree	agree	agree	agree		sometimes	sometimes	sometimes	sometimes	sometimes	sometimes	sometimes	sometimes	sometimes
H381	female	71	senior high	agree	disagree	agree	agree	agree	neutral	neutral	agree	agree	neutral	neutral	neutral	agree	agree	neutral	neutral	always	hardly ever or never	sometimes	sometimes	sometimes	hardly ever or never	sometimes	sometimes	always
H382	female	71	senior high	agree	disagree	agree	neutral	neutral	agree	agree	disagree	agree	agree	neutral	agree	agree	neutral	agree	agree	always	sometimes	sometimes	sometimes	sometimes	always	always	always	always
H383	female	68	college	agree	disagree	agree	neutral	neutral	agree	agree	disagree	agree	neutral	agree	agree	agree	neutral	agree	agree	always	sometimes	sometimes	sometimes	sometimes	always	always	always	always
H384	female	53	senior high	neutral	strongly disagree	disagree	neutral	agree	neutral	neutral	agree	neutral	agree	strongly agree	neutral	neutral	strongly agree	strongly agree	strongly agree	hardly ever or never	sometimes	sometimes	hardly ever or never	hardly ever or never	sometimes	sometimes	hardly ever or never	hardly ever or never
N001	male	71	college	neutral	disagree	disagree	agree	agree	agree	disagree	disagree	agree	agree	agree	disagree	agree	agree	neutral	agree	sometimes	sometimes	sometimes	sometimes	sometimes	sometimes	sometimes	sometimes	sometimes
N002	female	54	senior high			agree			strongly disagree	disagree			agree	disagree	agree	strongly agree			agree	sometimes	hardly ever or never	hardly ever or never	always	hardly ever or never	hardly ever or never	hardly ever or never	hardly ever or never	hardly ever or never
N003	female	67	senior high	strongly disagree	agree	disagree	disagree	neutral	agree	agree	agree	agree	agree	neutral	neutral	agree	neutral	agree	agree	always	hardly ever or never	hardly ever or never	always	hardly ever or never	always	hardly ever or never	hardly ever or never	always
N004	female	67	primary	agree	agree	agree
N005	female	57	senior high	agree	strongly agree	strongly agree	disagree	disagree	strongly agree	disagree	disagree	disagree	strongly agree	disagree	disagree	neutral	disagree	disagree	strongly agree	always	hardly ever or never	hardly ever or never	always	hardly ever or never	sometimes	hardly ever or never	hardly ever or never	always
N006	female	62	senior high	neutral	neutral	neutral	neutral	neutral	neutral	neutral	neutral	agree		agree		agree	agree		agree	sometimes	sometimes	always	always	always	always	always	always	always
N007	female	62	junior high	agree	agree	agree	strongly disagree	disagree	agree	disagree	disagree	disagree	disagree	disagree	agree	agree	disagree	disagree	agree	always	hardly ever or never	hardly ever or never	always	hardly ever or never	hardly ever or never	hardly ever or never	hardly ever or never	hardly ever or never
N008	female	57	college	strongly disagree	neutral	disagree
N009	female	58	college	neutral	neutral	neutral	neutral	neutral	strongly agree	disagree	agree	disagree	agree	agree	neutral	neutral	disagree	agree	agree	sometimes	hardly ever or never	sometimes	sometimes	hardly ever or never	sometimes	hardly ever or never	sometimes	sometimes
N010	female	75	college	agree	strongly agree	strongly agree	neutral	agree	agree	agree	strongly agree	disagree	strongly agree	strongly agree	agree	neutral	disagree	strongly agree	agree	always	hardly ever or never	hardly ever or never	always	hardly ever or never	sometimes	sometimes	hardly ever or never	always
N011	female	63	senior high				disagree	disagree	strongly agree	disagree	strongly agree	agree	agree	disagree	neutral	strongly agree	disagree	strongly agree	agree	sometimes	hardly ever or never	sometimes	sometimes	hardly ever or never	sometimes	hardly ever or never	hardly ever or never	sometimes
N012	female	59	college	disagree	disagree	strongly disagree	agree	agree	agree	disagree	agree	disagree	disagree	agree	agree	strongly agree	disagree	neutral	neutral	sometimes	hardly ever or never	sometimes	sometimes	hardly ever or never	sometimes	hardly ever or never	hardly ever or never	sometimes
N013	female		primary	disagree	disagree	strongly disagree	agree	agree	agree			disagree	disagree	agree	agree		strongly agree	neutral	neutral	sometimes	hardly ever or never	sometimes	sometimes	hardly ever or never		sometimes	hardly ever or never	sometimes
N014	female	60	college	strongly disagree	strongly agree	strongly agree	disagree	disagree	neutral	strongly disagree	agree	disagree	disagree	strongly disagree	strongly agree	strongly agree	strongly disagree	agree	agree	always	hardly ever or never	sometimes	sometimes	hardly ever or never	sometimes	hardly ever or never	hardly ever or never	sometimes
N015	female	60	senior high	agree	disagree	agree	agree	agree	agree	agree	agree	strongly disagree	strongly disagree	disagree	strongly agree	strongly agree	disagree	strongly agree	strongly agree	sometimes	sometimes	hardly ever or never	sometimes	hardly ever or never	hardly ever or never	hardly ever or never	hardly ever or never	sometimes
N016	female	66	junior high	agree	agree	agree	disagree	disagree	strongly agree	disagree	strongly agree	disagree	disagree	disagree	strongly agree	strongly agree	disagree	strongly agree	strongly agree	always	always	hardly ever or never	always	hardly ever or never	hardly ever or never	hardly ever or never	hardly ever or never	always
N017	female	72	college		disagree	agree	disagree	agree	disagree	agree	agree	disagree	agree	agree	agree	agree				always	hardly ever or never	hardly ever or never	always	hardly ever or never	hardly ever or never	hardly ever or never	hardly ever or never	always
N018	male	67	senior high	disagree	disagree	disagree	strongly agree	strongly agree	disagree	strongly agree	disagree	disagree	agree	neutral	agree	neutral	agree	disagree	agree	sometimes	sometimes	sometimes	sometimes	hardly ever or never	sometimes	sometimes	hardly ever or never	sometimes
N019	male	68	junior high	neutral	neutral	neutral	neutral	neutral	neutral	neutral	neutral	neutral	neutral	neutral	neutral	neutral	neutral	neutral	neutral	sometimes	sometimes	sometimes	sometimes	sometimes	sometimes	sometimes	sometimes	sometimes
N020		61	junior high	strongly agree	strongly agree	strongly agree	strongly agree	strongly agree	strongly agree	strongly agree	strongly agree	strongly agree	strongly agree	strongly agree	strongly agree	strongly agree	strongly agree	strongly agree	strongly agree	always	always	always	always	always	always	always	always	always
N021	female	55	college	agree	agree	agree	agree	disagree	agree	agree	agree	agree	agree	agree	agree	disagree	agree	agree	neutral	sometimes	sometimes	sometimes	sometimes	sometimes	sometimes	sometimes	sometimes	sometimes
N022	female	65	college	disagree	disagree	strongly disagree	agree	disagree	disagree	agree	disagree	agree	disagree	agree	disagree	neutral	agree	neutral	agree	sometimes	hardly ever or never	sometimes	hardly ever or never	hardly ever or never	hardly ever or never	sometimes	hardly ever or never	sometimes
N023	female	55	college	neutral	neutral	neutral	disagree	disagree	agree	disagree	neutral	disagree	neutral	disagree	neutral	neutral	disagree	neutral	agree	always	hardly ever or never	hardly ever or never	always	hardly ever or never	hardly ever or never	hardly ever or never	hardly ever or never	sometimes
N024	female	58	senior high	strongly agree	strongly agree	strongly disagree	strongly disagree		strongly disagree	disagree	agree	agree	agree	disagree	strongly agree	strongly agree	strongly disagree	agree	agree	hardly ever or never	hardly ever or never	hardly ever or never	always	hardly ever or never	sometimes	sometimes	sometimes	sometimes
N025	female	59	college	strongly disagree	strongly disagree	strongly disagree	strongly disagree	strongly disagree	strongly agree	neutral	strongly agree	disagree	strongly agree	strongly disagree	agree	disagree	disagree	agree	strongly agree	always	hardly ever or never	sometimes	always	hardly ever or never	hardly ever or never	hardly ever or never	hardly ever or never	always
N026	female	54	college	strongly agree	strongly agree	strongly agree	disagree	disagree	strongly agree	strongly disagree	strongly agree	disagree	strongly agree	disagree	agree	agree	disagree	strongly agree	strongly agree	always	hardly ever or never	sometimes	always	hardly ever or never	sometimes	hardly ever or never	hardly ever or never	always
N027	female	67	college	agree	agree	agree	disagree	disagree	agree	disagree	strongly agree	disagree	agree	agree	agree	agree	disagree	agree	agree	always	hardly ever or never	hardly ever or never	always	hardly ever or never	hardly ever or never	hardly ever or never	hardly ever or never	always
N028	male	70	college	agree	agree	agree	neutral	neutral	agree	disagree	disagree	agree	agree	agree	agree	neutral	agree	disagree	agree	sometimes	sometimes	sometimes	sometimes	sometimes	sometimes	sometimes	sometimes	sometimes
N029	male	65	senior high	neutral	agree	agree	agree	agree	agree	neutral	agree	neutral	agree	disagree	neutral	neutral	neutral	agree	agree	always	hardly ever or never	hardly ever or never	sometimes	hardly ever or never	hardly ever or never	hardly ever or never	hardly ever or never	hardly ever or never
N030	male	63	college	disagree	neutral	strongly agree	agree	agree	agree	agree	agree	agree	agree	agree	agree	agree	agree	agree	agree	always	hardly ever or never	hardly ever or never	always	hardly ever or never	hardly ever or never	hardly ever or never	hardly ever or never	always
N031	female	67	junior high	strongly disagree	agree	disagree	strongly disagree	strongly disagree	strongly disagree	strongly disagree	agree	strongly disagree	agree	strongly disagree	agree	agree	strongly disagree	agree	agree	always	hardly ever or never	hardly ever or never	always	hardly ever or never	sometimes	hardly ever or never	hardly ever or never	sometimes
N032	female	71	junior high	agree	neutral	disagree	strongly agree	agree	agree	neutral	agree	agree	agree	agree	agree	strongly agree	agree	agree	strongly agree	always			always	hardly ever or never	sometimes	hardly ever or never	hardly ever or never	always
N033	female	63	senior high																	sometimes	sometimes	hardly ever or never				hardly ever or never	sometimes	sometimes
N034		67	senior high	disagree	disagree	strongly disagree	neutral	neutral	agree	agree	strongly agree	strongly disagree	neutral	strongly disagree	strongly agree	neutral	neutral	strongly agree	strongly agree	always	hardly ever or never	hardly ever or never	always	always	always	hardly ever or never	hardly ever or never	always
N035	female	59	college	disagree	agree	neutral	neutral	disagree	agree	neutral	agree	disagree	agree	disagree	agree	agree	disagree	agree	agree	always	hardly ever or never	hardly ever or never	hardly ever or never	hardly ever or never	sometimes	hardly ever or never	hardly ever or never	sometimes
N036	female	58	senior high																		hardly ever or never	hardly ever or never		hardly ever or never	hardly ever or never	hardly ever or never	hardly ever or never	always
N037	male	71	junior high				disagree		neutral	disagree	agree	disagree	agree	disagree	agree	agree	disagree	agree	agree	always	hardly ever or never	hardly ever or never	always	hardly ever or never	sometimes	hardly ever or never	hardly ever or never	always
N038		69	college	agree	agree	agree	disagree	agree	agree	agree	agree	agree	agree	agree	agree	neutral	disagree	agree	agree	always	hardly ever or never	hardly ever or never	always	hardly ever or never	hardly ever or never	hardly ever or never	hardly ever or never	always
N039	female	59	junior high	strongly agree	strongly agree	strongly agree	disagree	agree	strongly agree	disagree	strongly agree	disagree	strongly agree	agree	strongly agree	strongly agree	disagree	strongly agree	strongly agree	always	hardly ever or never	hardly ever or never	always	hardly ever or never	hardly ever or never	hardly ever or never	hardly ever or never	always
N040	female	66	senior high	neutral	neutral	neutral	neutral	neutral	neutral	neutral	neutral	neutral	neutral	neutral	neutral	neutral	neutral	neutral	neutral	sometimes	hardly ever or never	hardly ever or never	sometimes	hardly ever or never	hardly ever or never	sometimes	hardly ever or never	sometimes
N041	male	67	junior high				neutral	neutral	agree	agree	disagree	agree	agree			agree	agree	disagree		sometimes	hardly ever or never	hardly ever or never	hardly ever or never	hardly ever or never	sometimes	hardly ever or never	sometimes	sometimes
N042	male	66	senior high	disagree	disagree	strongly agree	disagree	strongly disagree	strongly disagree	strongly disagree	agree	disagree	strongly agree	disagree	neutral	neutral	disagree	strongly disagree	strongly disagree	always	hardly ever or never	hardly ever or never	always	hardly ever or never	hardly ever or never	hardly ever or never	hardly ever or never	always
N043	female	65	primary
N044	male	66	college	strongly agree	agree	disagree	agree	agree	agree	disagree	agree	disagree	agree	agree	agree	strongly agree	disagree	agree	agree	sometimes	hardly ever or never	hardly ever or never	always	hardly ever or never	hardly ever or never	hardly ever or never	hardly ever or never	always
N045	female	65	senior high	strongly agree	strongly agree	strongly agree	strongly disagree	disagree	strongly agree	strongly disagree	strongly agree	strongly disagree	strongly agree	strongly disagree	agree	agree	strongly disagree	agree	strongly agree	always	hardly ever or never	hardly ever or never	always	hardly ever or never	always	hardly ever or never	hardly ever or never	always
N046	female	70	junior high	strongly agree	strongly agree	strongly agree	disagree	agree	strongly agree	agree	agree	disagree	agree	strongly disagree	strongly disagree	agree	neutral	strongly agree	strongly agree	sometimes	sometimes	sometimes	sometimes	hardly ever or never	hardly ever or never	hardly ever or never	hardly ever or never	hardly ever or never
N047	male	65	college	disagree	disagree	disagree	strongly disagree	disagree	disagree	disagree	disagree	disagree	agree	disagree	agree	strongly agree	strongly disagree	agree	agree	always	hardly ever or never	hardly ever or never	always	hardly ever or never	sometimes	hardly ever or never	hardly ever or never	always
N048	female	64	college	disagree	neutral	disagree	agree	strongly agree	agree	disagree	agree	agree	agree	disagree	strongly agree	strongly agree	disagree	agree	strongly agree	always	hardly ever or never	hardly ever or never	always	hardly ever or never	hardly ever or never	hardly ever or never	hardly ever or never	always
N049	male	68	junior high
N050	male	72	junior high
N051		66	junior high
N052	female	55	junior high
N053	female	74	college		neutral	neutral	neutral	neutral	agree	agree	agree	agree	agree	disagree	disagree	agree	agree	disagree	disagree	sometimes	hardly ever or never	hardly ever or never	sometimes	hardly ever or never	always	hardly ever or never	hardly ever or never	sometimes
N054	female	56	senior high	strongly disagree	strongly disagree	disagree	agree	neutral	agree	disagree	agree	agree	agree	neutral	agree	agree	disagree	agree	agree	always	hardly ever or never	hardly ever or never	sometimes	sometimes	hardly ever or never	hardly ever or never	hardly ever or never	always
N055	male	65	senior high	agree	agree		disagree	disagree	agree		strongly disagree	agree	strongly disagree	strongly disagree	strongly disagree	strongly disagree		strongly disagree		hardly ever or never	hardly ever or never	hardly ever or never		hardly ever or never	hardly ever or never	hardly ever or never	hardly ever or never	hardly ever or never
N056	female	66	college	strongly agree	strongly agree	agree	disagree	neutral	strongly agree	disagree	strongly agree	strongly disagree	strongly agree	disagree	neutral	neutral	strongly disagree	strongly agree	agree	always	hardly ever or never	hardly ever or never	always	hardly ever or never	hardly ever or never	hardly ever or never	hardly ever or never	always
N057	female	67	senior high	disagree	strongly agree	strongly agree	strongly disagree	strongly disagree	agree	strongly disagree	strongly agree	disagree	agree	disagree	strongly agree	strongly agree	strongly disagree	agree	strongly agree	always	hardly ever or never	hardly ever or never	always	hardly ever or never	hardly ever or never	hardly ever or never	hardly ever or never	always
N058	female	57	senior high	strongly disagree	disagree	agree	strongly disagree	disagree	neutral	strongly disagree	strongly agree	strongly disagree	strongly agree	agree	strongly agree	strongly agree	neutral	agree	strongly agree	always	hardly ever or never	hardly ever or never	always	hardly ever or never	hardly ever or never	hardly ever or never	hardly ever or never	always
N059	female	66	college	agree	disagree	agree	disagree	disagree	agree	disagree	disagree	agree	agree	disagree	agree	agree	disagree	disagree	agree	always	hardly ever or never	sometimes	always	hardly ever or never	sometimes	hardly ever or never	sometimes	hardly ever or never
N060	female	57	senior high	neutral	neutral	neutral	neutral	neutral	agree	disagree	agree	strongly disagree	strongly agree	strongly disagree	neutral	neutral	disagree	agree	agree	always	hardly ever or never	hardly ever or never	always	hardly ever or never	sometimes	hardly ever or never	hardly ever or never	always
N061	female	59	college	neutral	agree	agree	disagree	disagree	neutral	disagree	agree	agree	agree	agree	neutral	neutral	neutral	disagree	agree	sometimes	hardly ever or never	sometimes	sometimes	hardly ever or never	hardly ever or never	sometimes	hardly ever or never	sometimes
N062	female	58	college	agree	agree	strongly agree	strongly disagree	disagree	strongly agree	disagree	agree	agree	strongly agree	disagree	strongly agree	strongly agree	agree	agree	strongly agree	always	hardly ever or never	hardly ever or never	always	hardly ever or never	sometimes	hardly ever or never	hardly ever or never	always
N063	female	56	senior high	strongly disagree	strongly disagree	disagree	disagree	neutral	disagree	disagree	agree	agree	agree	disagree	agree	agree	agree	agree	agree	sometimes	hardly ever or never	hardly ever or never	sometimes	sometimes	always	sometimes	hardly ever or never	sometimes
N064	female	52	college	strongly disagree	disagree	agree	disagree	disagree	strongly agree	strongly disagree	strongly agree	strongly disagree	disagree	strongly agree	strongly agree	agree	strongly disagree	strongly agree	strongly agree	sometimes	hardly ever or never	hardly ever or never	always	hardly ever or never	hardly ever or never	hardly ever or never	hardly ever or never	always
N065	female	58	college	disagree	disagree	disagree	disagree	strongly disagree	agree	strongly disagree	disagree	strongly disagree	disagree	disagree	agree	agree	disagree	agree	agree	always	hardly ever or never	hardly ever or never	always	hardly ever or never	hardly ever or never	hardly ever or never	hardly ever or never	always
N066	female	63	college	disagree	disagree	neutral	disagree	disagree	agree	disagree	agree	disagree	agree	disagree	agree	agree	disagree	agree	agree	always	hardly ever or never	hardly ever or never	always	hardly ever or never	sometimes	hardly ever or never	hardly ever or never	sometimes
N067	female	65	college	strongly agree			disagree	disagree	strongly disagree	strongly disagree	strongly agree	strongly disagree	agree	strongly disagree	strongly agree	strongly agree	strongly disagree	strongly agree	strongly agree	hardly ever or never	hardly ever or never	hardly ever or never	hardly ever or never	hardly ever or never	hardly ever or never	hardly ever or never	hardly ever or never	hardly ever or never
N068	female	57	college	agree	strongly agree	agree	disagree	disagree	agree	disagree	agree	disagree	disagree	disagree	neutral	strongly agree	neutral	strongly agree	strongly agree	always	hardly ever or never	hardly ever or never	always	hardly ever or never	sometimes	sometimes	hardly ever or never	always
N069	female	63	college	agree	agree	agree	disagree	agree	strongly agree	disagree	strongly agree	disagree	agree	disagree	agree	agree	disagree	agree	agree	sometimes	sometimes	sometimes	sometimes	hardly ever or never	hardly ever or never	hardly ever or never	hardly ever or never	always
N070	female	62		strongly agree	agree	strongly agree	strongly disagree	strongly disagree	strongly agree	strongly disagree	strongly agree	agree	strongly agree	strongly disagree	strongly agree	strongly agree	strongly disagree	strongly agree	strongly agree	always	hardly ever or never	hardly ever or never	always	hardly ever or never	hardly ever or never	hardly ever or never	hardly ever or never	always
N071	female	59	senior high	strongly agree	agree	agree	strongly disagree	strongly disagree	strongly agree	strongly disagree	strongly agree	agree	strongly agree	strongly disagree	strongly agree	strongly agree		strongly agree		always	hardly ever or never	hardly ever or never	always	hardly ever or never	hardly ever or never	hardly ever or never	hardly ever or never	always
N072	female	56	college	strongly agree	agree	strongly agree	strongly disagree	strongly disagree	strongly agree	strongly disagree	strongly agree	agree	strongly agree	strongly disagree	strongly agree	strongly agree	disagree	strongly agree	strongly agree	always	hardly ever or never	hardly ever or never	always	hardly ever or never	hardly ever or never	hardly ever or never	hardly ever or never	always
N073	female	51	college	disagree	agree	strongly agree	strongly disagree	strongly disagree	strongly agree	strongly disagree	strongly agree	strongly disagree	strongly agree	strongly disagree	strongly agree	strongly agree	strongly disagree	strongly agree	strongly agree	always	hardly ever or never	hardly ever or never	always	hardly ever or never	hardly ever or never	hardly ever or never	hardly ever or never	always
N074	female	56	senior high	strongly disagree	disagree	disagree	disagree	disagree	disagree	disagree	agree	disagree	agree	disagree	disagree	strongly disagree	disagree	strongly disagree	strongly agree	always	hardly ever or never	hardly ever or never	always	hardly ever or never	sometimes	sometimes	hardly ever or never	sometimes
N075	female	54	senior high	disagree	disagree	agree	disagree	disagree	agree	strongly disagree		disagree	agree	disagree	agree	strongly agree	disagree	agree	strongly agree	sometimes	hardly ever or never	hardly ever or never	sometimes	hardly ever or never	sometimes	hardly ever or never	hardly ever or never	sometimes
N076	female	55	college	neutral	neutral	neutral	disagree	disagree	agree	disagree	neutral	disagree	neutral	disagree	neutral	neutral	disagree	agree	agree	sometimes	hardly ever or never	hardly ever or never	always	hardly ever or never	hardly ever or never	hardly ever or never	hardly ever or never	always
N077	female	56	college	neutral	disagree	disagree	strongly disagree	disagree	neutral	disagree	agree	disagree	disagree	disagree	neutral	neutral	disagree	agree	agree	always	hardly ever or never	hardly ever or never	hardly ever or never	hardly ever or never	hardly ever or never	hardly ever or never	hardly ever or never	sometimes
N078	female	58	college	agree	agree	agree	disagree	disagree	disagree	agree	agree	disagree	strongly agree	disagree	agree	agree	disagree	agree	agree	always	hardly ever or never	hardly ever or never	always	hardly ever or never	hardly ever or never	hardly ever or never	hardly ever or never	sometimes
N079	female	69	junior high	neutral	neutral	neutral	neutral	agree	neutral	agree	disagree	agree	agree	agree	neutral	disagree	agree	disagree	agree	sometimes	sometimes	hardly ever or never	always	sometimes	sometimes	sometimes	sometimes	sometimes
N080	female	53	college	disagree	disagree	disagree	disagree	disagree	strongly agree	disagree	strongly agree	strongly disagree	agree	disagree	agree	strongly agree	disagree	strongly agree	strongly agree	always	hardly ever or never	hardly ever or never	always	hardly ever or never	hardly ever or never	hardly ever or never	hardly ever or never	always
N081		63	senior high	strongly agree	strongly agree	strongly agree		neutral	strongly agree	strongly disagree	strongly agree	disagree	strongly agree	disagree	agree	strongly agree	disagree	strongly agree	strongly agree	always	hardly ever or never	sometimes	always	hardly ever or never	hardly ever or never	hardly ever or never	hardly ever or never	always
N082	female	67	junior high	strongly disagree	agree	agree	disagree	strongly disagree	strongly agree	strongly disagree	strongly agree	strongly disagree	agree	disagree	agree	strongly agree	disagree	strongly agree	strongly agree	always	hardly ever or never	hardly ever or never	always	hardly ever or never	hardly ever or never	hardly ever or never	hardly ever or never	always
N083	female	64	college	strongly disagree	agree	agree	disagree	strongly disagree	strongly agree	strongly disagree	strongly agree	strongly disagree	agree	disagree	agree	strongly agree	disagree	strongly agree	strongly agree	always	hardly ever or never	hardly ever or never	always	hardly ever or never	hardly ever or never	hardly ever or never	hardly ever or never	always
N084		67	senior high	strongly disagree	agree	agree	disagree	strongly disagree	strongly agree	strongly disagree	strongly agree	strongly disagree	strongly agree	disagree	agree	strongly agree	disagree	strongly agree	strongly agree	always	hardly ever or never		always	hardly ever or never	hardly ever or never	hardly ever or never	hardly ever or never	always
N085	female	57	senior high	strongly disagree	strongly disagree	disagree	strongly disagree	agree	agree	strongly disagree	strongly disagree	agree	disagree	strongly disagree	agree	strongly disagree	disagree	agree	agree	always	hardly ever or never	hardly ever or never		hardly ever or never	sometimes	sometimes	hardly ever or never	sometimes
N086	female	60	senior high	strongly disagree	strongly disagree	disagree	strongly disagree	agree	agree	strongly disagree	strongly disagree	agree	disagree	strongly disagree	agree	strongly disagree	disagree	agree	agree	always	hardly ever or never	hardly ever or never	hardly ever or never	hardly ever or never	sometimes	sometimes	hardly ever or never	sometimes
N087	female	67	senior high	strongly disagree	agree	strongly agree	strongly disagree	disagree	agree	strongly disagree	strongly agree	strongly disagree	strongly disagree	strongly disagree	strongly disagree		strongly disagree		disagree	hardly ever or never	hardly ever or never	hardly ever or never	hardly ever or never	hardly ever or never	hardly ever or never	hardly ever or never	hardly ever or never	hardly ever or never
N088	female	58	junior high	disagree	disagree	agree	strongly disagree	neutral	strongly disagree	strongly disagree	strongly agree	strongly disagree	agree	strongly disagree	strongly agree	agree	strongly disagree	strongly agree	strongly agree	always	hardly ever or never	hardly ever or never	sometimes	hardly ever or never	hardly ever or never	hardly ever or never	hardly ever or never	always
N089	female		junior high	agree	agree	agree	disagree	disagree	agree	disagree	disagree	disagree	agree	disagree	agree	agree	disagree	agree	agree	always	hardly ever or never	hardly ever or never	always	hardly ever or never	hardly ever or never	hardly ever or never	hardly ever or never	hardly ever or never
N090	female	74	primary	strongly disagree
N091	female	57	college	strongly disagree	disagree	strongly disagree	agree		strongly agree		agree	agree	agree	strongly disagree		agree	strongly disagree	strongly agree	strongly agree		hardly ever or never	hardly ever or never	always	hardly ever or never	hardly ever or never	hardly ever or never	hardly ever or never	always
N092	male	65	senior high	strongly agree	disagree	strongly agree	agree	agree	disagree	strongly disagree	agree	agree	disagree	strongly agree	agree	agree	neutral	agree	agree	always	hardly ever or never	hardly ever or never	always	hardly ever or never	sometimes	sometimes	hardly ever or never	always
N093	female	58	senior high	disagree	disagree	disagree	agree	neutral	neutral	neutral	disagree	disagree	disagree	agree	agree	agree	disagree	neutral	neutral	sometimes	hardly ever or never	hardly ever or never	always	hardly ever or never	hardly ever or never	hardly ever or never	hardly ever or never	always
N094	female	58	college	disagree	agree	strongly disagree	disagree	neutral	agree	disagree	neutral	disagree	disagree	disagree	agree	neutral	disagree	disagree	agree	sometimes	hardly ever or never	hardly ever or never	always	hardly ever or never	sometimes	sometimes	hardly ever or never	sometimes
N095	male	60	college	strongly disagree	strongly agree	strongly disagree	agree	disagree	agree	disagree	agree	strongly disagree	neutral	disagree	agree	disagree	agree	strongly disagree	neutral	always	hardly ever or never	hardly ever or never	always	hardly ever or never	sometimes	hardly ever or never	hardly ever or never	sometimes
N096	female	61	college	neutral	agree	disagree	agree	agree	agree	agree	agree	agree	agree	agree	agree	agree	agree	agree	agree	always	hardly ever or never	hardly ever or never	always	hardly ever or never	sometimes	hardly ever or never	hardly ever or never	sometimes
N097	female	59	senior high	disagree	agree	disagree	agree	agree	agree	agree	agree	disagree	agree	disagree	agree	agree	disagree	agree	agree	sometimes	hardly ever or never	sometimes	sometimes	hardly ever or never	hardly ever or never	hardly ever or never	hardly ever or never	sometimes
N098	female	61	senior high	neutral	disagree	disagree	disagree	disagree	disagree	disagree	strongly agree	disagree	disagree	disagree	neutral	strongly agree	neutral	strongly agree	strongly agree	always	hardly ever or never	hardly ever or never	always	hardly ever or never	hardly ever or never	hardly ever or never	hardly ever or never	always
N099	male	65	college	neutral	disagree	disagree	neutral	disagree	disagree	disagree	disagree	disagree	disagree	disagree	disagree	agree	disagree	agree	agree	always	hardly ever or never	hardly ever or never	always	hardly ever or never	sometimes	hardly ever or never	hardly ever or never	always
N100	female	54	senior high	agree	agree	agree	disagree	disagree	strongly agree	strongly disagree	agree	disagree	agree	agree	agree	agree	disagree	disagree	strongly agree	sometimes	sometimes	sometimes	sometimes	hardly ever or never	sometimes	hardly ever or never	hardly ever or never	sometimes
N101	male		senior high	disagree	agree	agree	neutral	agree	agree	agree	agree	agree	agree	disagree	strongly agree	strongly disagree	disagree	agree	agree	sometimes	hardly ever or never	hardly ever or never	hardly ever or never	hardly ever or never	sometimes	hardly ever or never	hardly ever or never	sometimes
N102	female	58	college	disagree	agree	agree	disagree	disagree	agree	disagree	disagree	disagree	strongly agree	disagree	strongly agree	strongly agree	neutral	strongly agree	strongly agree	sometimes	hardly ever or never	sometimes	sometimes	hardly ever or never	sometimes	sometimes	hardly ever or never	sometimes
N103	female	52	college	disagree	disagree	disagree	disagree	disagree	agree	disagree	agree	strongly disagree	disagree	disagree	disagree	agree	disagree	agree	agree	sometimes	hardly ever or never	hardly ever or never	sometimes	hardly ever or never	sometimes	hardly ever or never	hardly ever or never	sometimes
N104	male	61	senior high	neutral	disagree	strongly disagree	neutral	neutral	disagree	strongly agree	strongly agree	strongly disagree	strongly agree	strongly disagree	neutral	neutral	neutral	neutral	neutral	always	hardly ever or never	hardly ever or never	hardly ever or never	hardly ever or never	hardly ever or never	hardly ever or never	hardly ever or never	always
N105	female	67	college	agree	agree	agree	agree	disagree	agree	agree	strongly agree	agree	agree	disagree	agree	agree	disagree	disagree	agree	sometimes	sometimes	sometimes	sometimes	hardly ever or never	sometimes	hardly ever or never	hardly ever or never	always
N106	female	51	senior high	neutral	strongly agree	strongly agree	disagree	disagree	strongly agree	strongly disagree	strongly agree	strongly disagree	strongly agree	strongly disagree	strongly agree	strongly agree	strongly disagree	strongly agree	strongly agree	always	hardly ever or never	hardly ever or never	always	sometimes	hardly ever or never	hardly ever or never	hardly ever or never	always
N107			college
N108	male	66	college			agree	agree	agree	agree	agree	agree	agree	agree	agree	agree	agree	agree	agree	agree	sometimes	sometimes	always	always	sometimes	sometimes	sometimes	sometimes	sometimes
N109		61	college	agree	neutral	neutral	neutral	agree		agree	agree	agree		neutral	agree	agree	agree	neutral	neutral	sometimes	sometimes	always	hardly ever or never	sometimes	hardly ever or never	hardly ever or never	hardly ever or never	hardly ever or never
N110	male	61	college	strongly agree	disagree	agree	disagree	agree	agree	agree	agree	disagree	disagree	disagree	neutral	agree	neutral	agree	strongly agree	sometimes	sometimes	hardly ever or never	sometimes	hardly ever or never	sometimes	hardly ever or never	hardly ever or never	always
N111	female	60	college	agree	agree	agree	disagree	disagree	agree	disagree	agree	disagree	agree	agree	disagree	neutral	agree	agree	agree	sometimes	hardly ever or never	hardly ever or never	always	hardly ever or never	sometimes	hardly ever or never	hardly ever or never	always
N112	female	57	senior high	agree	agree	agree	agree	disagree	strongly agree	strongly disagree	agree	strongly disagree	strongly agree	disagree	strongly agree	strongly agree	strongly disagree	agree	strongly agree	always	hardly ever or never	hardly ever or never	always	hardly ever or never	hardly ever or never	hardly ever or never	hardly ever or never	always
N113	female	58	senior high	agree	agree	agree	agree	disagree	strongly agree	strongly disagree	agree	strongly disagree	strongly agree	disagree	strongly agree	strongly agree	strongly disagree	agree	strongly agree	always	hardly ever or never	hardly ever or never	always	hardly ever or never	always	hardly ever or never	sometimes	sometimes
N114	male	69	college	neutral	agree	strongly agree	strongly disagree	disagree	agree	strongly disagree	agree	disagree	agree	disagree	strongly agree	agree	neutral	agree	agree	always	hardly ever or never	hardly ever or never	always	hardly ever or never	sometimes	hardly ever or never	hardly ever or never	always
N115	female	72	college	strongly disagree	strongly disagree	strongly disagree	disagree	disagree	agree	disagree	agree	strongly disagree	disagree	disagree	disagree	disagree	disagree	disagree	agree	sometimes	sometimes	sometimes	always	sometimes	hardly ever or never	hardly ever or never	hardly ever or never	sometimes
N116	male	64	college	strongly disagree										agree	agree	agree	strongly agree	strongly agree	strongly agree	always	hardly ever or never	hardly ever or never	always	hardly ever or never	hardly ever or never		hardly ever or never	always
N117	female	61	college	strongly disagree	disagree	disagree	agree	neutral	agree	agree	agree	neutral	disagree	disagree	agree	neutral	agree	disagree	agree	sometimes	sometimes	sometimes	sometimes	sometimes	sometimes	sometimes	sometimes	sometimes
N118	female	62	senior high	strongly disagree	neutral	agree	neutral	agree	agree	neutral	disagree	agree	strongly agree	neutral	strongly agree	strongly agree	agree	neutral	disagree	sometimes	hardly ever or never	hardly ever or never	sometimes	sometimes	sometimes	sometimes	hardly ever or never	always
N119	female	51	college	neutral	disagree	neutral	neutral	neutral	neutral	neutral	neutral	neutral	neutral	disagree	neutral	neutral	disagree	neutral	agree	always	sometimes	hardly ever or never	always	hardly ever or never	hardly ever or never	hardly ever or never	hardly ever or never	always
N120	female	71	receive no education
N121	female	70	primary																	sometimes	sometimes			hardly ever or never	sometimes
N122		61	junior high	strongly agree	strongly agree	strongly agree	strongly agree	strongly agree	strongly agree	strongly agree	strongly agree	strongly agree	strongly agree	strongly agree	strongly agree	strongly agree	strongly agree	strongly agree	strongly agree	always	always	always	always	always	always	always	always	always
N123	female	57	college	disagree	disagree	agree	disagree	disagree	agree	disagree	agree	disagree	disagree	agree	agree	agree	agree	agree	agree	sometimes	hardly ever or never	hardly ever or never	sometimes	hardly ever or never	sometimes	hardly ever or never	hardly ever or never	sometimes
N124	female	56	college	disagree	agree	strongly agree	strongly agree	disagree	strongly agree	disagree	agree	disagree	strongly agree	disagree	strongly agree	strongly agree	disagree	agree	strongly agree	always	hardly ever or never	hardly ever or never	always	hardly ever or never	sometimes	hardly ever or never	hardly ever or never	always
N125	female	57	college	disagree	disagree	strongly disagree	disagree	disagree	strongly agree	disagree	strongly agree	disagree	disagree	disagree	strongly agree	strongly agree	disagree	agree	strongly agree	sometimes	hardly ever or never	hardly ever or never	always	hardly ever or never	sometimes	sometimes	sometimes	sometimes
N126	female	52	college	agree	agree	agree	disagree	agree	agree	disagree	agree	strongly disagree	strongly agree	disagree	strongly agree	strongly agree	strongly disagree	strongly agree	strongly agree	always	sometimes	hardly ever or never	sometimes	hardly ever or never	sometimes	hardly ever or never	sometimes	sometimes
N127	female		senior high	agree	agree	strongly disagree	neutral	strongly disagree	strongly agree	strongly disagree	strongly agree	strongly disagree	strongly agree	disagree	neutral	strongly agree	strongly disagree	strongly agree	strongly agree	always	sometimes	hardly ever or never	always	hardly ever or never	hardly ever or never	hardly ever or never	hardly ever or never	always
N128	female	58	college		neutral	neutral	neutral	agree	neutral	neutral	strongly disagree	neutral	neutral	neutral	neutral	neutral		neutral	neutral
N129	female	51	college	agree	agree	agree	disagree	strongly disagree	agree	strongly disagree	agree	strongly disagree	agree	disagree	agree	strongly agree	disagree	agree	strongly agree	always	hardly ever or never	hardly ever or never	sometimes	sometimes	hardly ever or never	hardly ever or never	hardly ever or never	always
N130	female	58	senior high
N131	female	63	senior high
N132	female	57	senior high
N133	female	70	senior high	agree	agree	agree	agree	agree	agree	agree	agree	agree	agree	agree	agree	strongly agree	disagree	agree	strongly agree	always	always	always	always	always	always	hardly ever or never	hardly ever or never	sometimes
N134	female	66	primary	agree	agree	agree	agree	agree	agree	agree	agree	agree	agree	agree	agree	agree	agree	agree	agree	always	always	always
N135	female	61	college	agree	agree	agree	disagree	disagree	agree	disagree	agree	disagree	agree	disagree	agree	agree	disagree	agree	agree	sometimes	hardly ever or never	sometimes	always	hardly ever or never	hardly ever or never	hardly ever or never	hardly ever or never	always
N136	female	71	senior high	strongly disagree	disagree	agree	strongly disagree	neutral	neutral	disagree	agree		neutral	neutral	neutral	agree	neutral	neutral	neutral
N137	male	69	junior high	agree	strongly agree	strongly agree	disagree	strongly agree	disagree	strongly disagree	strongly disagree	strongly disagree	disagree	strongly disagree	strongly agree	disagree	strongly disagree	strongly agree	disagree	sometimes	hardly ever or never	hardly ever or never	sometimes	hardly ever or never	hardly ever or never	hardly ever or never	hardly ever or never	sometimes
N138	female	64	junior high	neutral	strongly agree	strongly agree	agree	agree	agree	neutral	disagree	agree	agree	neutral	agree	agree	agree	strongly agree	agree	sometimes	sometimes	sometimes	sometimes	hardly ever or never	sometimes	hardly ever or never	hardly ever or never	sometimes
N139	female	67	senior high	disagree	agree	neutral	disagree	agree	agree	disagree	agree	disagree	agree	neutral	agree	strongly agree	disagree	agree	agree	sometimes	hardly ever or never	hardly ever or never	sometimes	hardly ever or never	sometimes	hardly ever or never	hardly ever or never	always
N140	female	71	junior high	neutral	neutral	neutral	neutral	neutral	neutral	neutral	neutral	neutral	neutral	neutral	neutral	neutral	neutral	neutral	neutral	sometimes	hardly ever or never	hardly ever or never	hardly ever or never	hardly ever or never	hardly ever or never	hardly ever or never	hardly ever or never	hardly ever or never
N141	female	70	senior high				disagree	strongly disagree	strongly agree	strongly disagree	strongly disagree	strongly disagree	strongly disagree	strongly disagree	strongly disagree	agree	disagree	agree	agree	sometimes	hardly ever or never	sometimes	sometimes	sometimes	hardly ever or never	hardly ever or never	hardly ever or never	sometimes
N142	female	62	college	agree	agree	agree	strongly disagree	strongly disagree	strongly agree	strongly disagree	agree	disagree	strongly disagree	strongly disagree	strongly agree	agree	strongly disagree	strongly agree	strongly agree	always	hardly ever or never	hardly ever or never	hardly ever or never	hardly ever or never	hardly ever or never	hardly ever or never	hardly ever or never	sometimes
N143	female	67	college
N144	female	66	junior high
N145	female	66	senior high	disagree	disagree	neutral
N146	female	58	college
N147	female	64	senior high
N148	female	58	college
N149	female	58	college	neutral	agree	agree	strongly disagree	disagree	strongly agree	disagree	agree	disagree
N150	female	68	senior high	strongly disagree	disagree	disagree	disagree	disagree	disagree	disagree	disagree	disagree	disagree	disagree	agree	agree	disagree	disagree	disagree	always	hardly ever or never	hardly ever or never	always	hardly ever or never	always	hardly ever or never	hardly ever or never	always
N151	female	70	senior high	agree	strongly agree	strongly agree	neutral					strongly disagree		strongly disagree						always	hardly ever or never	hardly ever or never	always	hardly ever or never
N152	female	78	junior high	neutral	neutral	disagree	strongly agree	strongly agree	strongly agree	agree	agree	agree	agree	agree	agree	agree	agree	disagree	strongly agree	always	always	always	sometimes	sometimes	always	sometimes	sometimes	always
N153	male	74	college	agree	disagree	strongly agree	strongly disagree	strongly disagree	strongly agree	strongly disagree	strongly agree	strongly disagree	strongly agree	strongly disagree	agree	strongly agree	strongly disagree	strongly agree	strongly agree	always	hardly ever or never	hardly ever or never	always	hardly ever or never	hardly ever or never	hardly ever or never	hardly ever or never	always
N154	female	55	junior high	agree	agree	agree	neutral	neutral	agree	agree	agree	disagree	agree	disagree	disagree	agree	disagree	agree	agree	sometimes	hardly ever or never	hardly ever or never	always	hardly ever or never	hardly ever or never	hardly ever or never	hardly ever or never	sometimes
N155	male	66	college	strongly disagree	agree	neutral	disagree	disagree	disagree	disagree	strongly disagree	disagree	disagree	disagree	agree	agree	agree	strongly disagree	strongly agree	sometimes	hardly ever or never	hardly ever or never	sometimes	hardly ever or never	sometimes	sometimes	sometimes	sometimes
N156	male	66	junior high	neutral	neutral	neutral	disagree	disagree	disagree	disagree	agree	agree	agree	disagree	strongly agree	strongly agree	disagree	agree	strongly agree	sometimes	hardly ever or never	hardly ever or never	always	hardly ever or never	sometimes	sometimes	hardly ever or never	sometimes
N157	female	69	college	neutral	neutral	neutral	neutral	neutral	neutral	neutral	agree	neutral	neutral	neutral	agree	agree	neutral	agree	agree	always	sometimes	sometimes	always	sometimes	hardly ever or never	sometimes	hardly ever or never	sometimes
N158	female	61	college	strongly disagree	disagree	strongly disagree	agree	agree	agree	agree	agree	agree	strongly disagree	strongly agree	agree	strongly agree	agree	agree	strongly agree	sometimes	always	sometimes	sometimes	sometimes	hardly ever or never	always	always	hardly ever or never
N159				neutral	neutral	disagree	disagree	neutral	agree	neutral	disagree	agree	agree	agree	neutral	agree	agree	disagree	neutral	sometimes	hardly ever or never	hardly ever or never	sometimes	sometimes	sometimes	sometimes	hardly ever or never	sometimes
N160	female	77	college	agree	agree	agree	disagree	disagree	agree	disagree	strongly agree	disagree	strongly agree	disagree	agree	agree	strongly disagree	strongly agree	strongly agree	always	hardly ever or never	hardly ever or never	always	hardly ever or never	hardly ever or never	hardly ever or never	hardly ever or never	always
N161	female	65	college	agree	agree	agree	agree	agree	strongly agree	disagree	strongly agree	disagree	strongly agree	agree	disagree	agree	agree	strongly agree	strongly agree	always	sometimes	sometimes	always	hardly ever or never	sometimes	sometimes	hardly ever or never	always
N162	female	65	senior high	strongly agree	strongly agree	strongly agree	strongly disagree	agree	strongly agree	strongly disagree	strongly agree	strongly disagree	strongly agree	disagree	strongly agree	strongly agree	strongly disagree	strongly agree	strongly agree	always	hardly ever or never	sometimes	sometimes	hardly ever or never	sometimes	hardly ever or never	hardly ever or never	sometimes
N163	male	65	junior high	agree	agree	disagree	neutral	neutral	agree	disagree	agree	disagree	agree	agree	neutral	agree	neutral	agree	agree	always	hardly ever or never	hardly ever or never	always	hardly ever or never	always	hardly ever or never	hardly ever or never	sometimes
N164		54	junior high	strongly agree	strongly agree	strongly agree	neutral	strongly agree	agree	neutral	neutral	neutral	strongly agree	strongly agree	strongly agree	strongly agree	disagree	strongly agree	strongly agree	always	sometimes	sometimes	sometimes	always	sometimes	hardly ever or never	hardly ever or never	sometimes
N165	female	66	college	disagree	disagree	disagree	disagree	disagree	disagree	agree	agree	strongly disagree	disagree	neutral	agree	neutral	agree		strongly agree	sometimes	sometimes	sometimes		hardly ever or never	sometimes	hardly ever or never	hardly ever or never	always
N166	female	75	junior high	strongly disagree	strongly disagree	strongly disagree	disagree	strongly agree	agree	agree	agree	agree	agree	disagree	agree	neutral	disagree	agree	strongly agree	always	hardly ever or never	hardly ever or never	always	hardly ever or never	sometimes	hardly ever or never	hardly ever or never	always
N167	female	65	junior high	neutral	disagree	agree
N168	female	58	senior high				strongly disagree	disagree	strongly agree	strongly disagree		strongly disagree		strongly disagree	strongly agree		strongly disagree	disagree	agree	sometimes	hardly ever or never	hardly ever or never	always	hardly ever or never	sometimes	hardly ever or never	hardly ever or never	always
N169	female	72	college	agree	agree	agree	agree	neutral	agree	agree	agree	agree	agree	agree	agree	agree	agree	agree	strongly agree	sometimes	hardly ever or never	hardly ever or never	always	hardly ever or never	sometimes	hardly ever or never	hardly ever or never	always
N170	female	69	senior high	strongly agree	agree	agree	agree	agree	agree	agree	agree	agree	agree	agree	agree	agree	agree	agree	agree	sometimes	sometimes	sometimes	sometimes	sometimes	sometimes	sometimes	sometimes	sometimes
N171	female	74	junior high
N172	female	64	senior high	neutral	neutral	neutral	neutral	neutral	agree	agree	agree	agree	agree	agree	agree			disagree		sometimes	sometimes	sometimes	sometimes	sometimes	always		sometimes	sometimes
N173	female	70	junior high
N174	male	74	senior high		disagree
N175	female	53	college	strongly disagree	neutral	strongly disagree	strongly disagree	strongly disagree	strongly agree	strongly disagree	disagree	strongly disagree	neutral	strongly disagree	strongly agree	strongly agree	strongly disagree	neutral	strongly agree	always	hardly ever or never	hardly ever or never	sometimes	hardly ever or never	hardly ever or never	hardly ever or never	hardly ever or never	always
N176	female	70	junior high	strongly agree	strongly agree	strongly agree	agree	agree	agree		agree	agree	agree	strongly disagree	agree	agree	disagree	agree	strongly agree	always	hardly ever or never	sometimes	always	hardly ever or never	sometimes	hardly ever or never	hardly ever or never	sometimes
N177	female	58	college	disagree	disagree	strongly agree	strongly disagree	strongly disagree	strongly agree	strongly disagree	strongly disagree	strongly disagree	strongly disagree	strongly disagree	strongly agree	strongly agree	strongly agree	strongly agree	strongly agree	always	sometimes	hardly ever or never	always	hardly ever or never	sometimes	hardly ever or never	hardly ever or never	always
N178	female	58	senior high																	hardly ever or never	hardly ever or never	hardly ever or never		sometimes			sometimes	sometimes
N179	male	75	senior high	disagree			neutral	neutral	neutral	neutral	neutral	neutral	neutral	neutral	neutral	neutral	neutral	neutral		sometimes	sometimes	sometimes	sometimes	sometimes	sometimes	sometimes	sometimes	sometimes
N180	female	63	senior high	strongly agree	strongly agree	strongly agree	strongly disagree	strongly disagree	strongly agree	strongly disagree	strongly agree	strongly disagree	strongly agree	agree	strongly agree	strongly agree	strongly disagree	agree	strongly agree	always	hardly ever or never	hardly ever or never	always	hardly ever or never	sometimes	hardly ever or never	hardly ever or never	always
N181		55	senior high	agree	agree	agree	disagree	agree	agree	neutral	neutral	neutral	neutral	neutral	neutral	neutral	neutral	neutral	neutral	sometimes	sometimes	sometimes	sometimes	sometimes	sometimes	sometimes	sometimes	sometimes
N182	female	57	junior high	strongly disagree	strongly disagree	strongly disagree	disagree	disagree	strongly agree	strongly agree	strongly agree	strongly disagree	strongly agree	strongly disagree	strongly agree	strongly agree	strongly disagree	strongly agree	strongly agree	sometimes	sometimes	hardly ever or never	always	hardly ever or never	hardly ever or never	hardly ever or never	hardly ever or never	sometimes
N183	female	76	senior high	neutral	neutral	neutral	neutral	agree	neutral	disagree	neutral	agree	disagree	agree	agree	agree	neutral	neutral	agree	always	sometimes	sometimes	always	hardly ever or never	sometimes	sometimes	sometimes	sometimes
N184	female	60	college	neutral	neutral	neutral	neutral	neutral	neutral	neutral	neutral	neutral	neutral	neutral	neutral	neutral	neutral	neutral	neutral	sometimes	sometimes	sometimes	sometimes	sometimes	sometimes	sometimes	sometimes	sometimes
N185	female	72	senior high	agree	agree	agree	neutral	disagree	agree	disagree	agree	strongly disagree	strongly disagree	disagree	disagree	neutral	neutral	agree	agree	sometimes	hardly ever or never	hardly ever or never	always	sometimes	sometimes	hardly ever or never	hardly ever or never	always
N186	female	61	senior high	neutral	neutral	neutral	disagree	neutral	neutral	neutral	neutral	neutral	neutral	neutral	neutral	neutral	neutral	neutral	neutral	always	hardly ever or never		sometimes	sometimes	sometimes	sometimes	sometimes	sometimes
N187	female	59	senior high	neutral	neutral	neutral	strongly disagree	disagree	strongly agree	strongly disagree	agree	strongly disagree	agree	strongly disagree	agree	neutral	strongly disagree	strongly agree	strongly agree	always	hardly ever or never	hardly ever or never	always	hardly ever or never	hardly ever or never	hardly ever or never	hardly ever or never	always
N188	male	68	junior high
N189	female	71	junior high	neutral	agree	agree	strongly disagree	disagree	disagree	strongly disagree	strongly disagree	strongly disagree	disagree	disagree	agree	agree	disagree	agree	strongly agree	always	hardly ever or never	hardly ever or never	always	hardly ever or never	hardly ever or never	hardly ever or never	hardly ever or never	always
N190	male	65	senior high	strongly agree	strongly agree	strongly agree														always	always	hardly ever or never	always	hardly ever or never	always		always	always
N191		63
N192	female	56	senior high	agree	agree	agree	disagree	agree	agree	strongly disagree	agree	strongly disagree	agree	strongly agree	agree	agree	strongly disagree	agree	strongly agree	sometimes	sometimes	hardly ever or never	always	hardly ever or never	sometimes	hardly ever or never	hardly ever or never	sometimes
N193	female	64	senior high	agree	disagree	disagree	agree	agree	disagree	agree	agree	agree	agree	agree	agree	agree	disagree	agree	strongly agree	always	always	always	always	always	sometimes	always	always	always
N194			junior high
N195	female	59	college	neutral	agree	agree	disagree	disagree	agree	strongly disagree	agree	strongly disagree	strongly agree	disagree	strongly disagree	agree	neutral	agree	agree	always	hardly ever or never	hardly ever or never	always	hardly ever or never	hardly ever or never	hardly ever or never	hardly ever or never	always
N196	female	74	college	neutral	disagree	disagree	agree	neutral	agree	agree	disagree	agree	disagree	disagree	neutral	agree	disagree	disagree	agree	sometimes	sometimes	sometimes	sometimes	hardly ever or never	always	hardly ever or never	hardly ever or never	sometimes
N197	female	57	senior high	agree	strongly agree	agree	agree	agree	agree	agree	agree	agree	agree	agree	agree	agree	agree	agree	agree	sometimes	sometimes	sometimes	sometimes	hardly ever or never	sometimes	hardly ever or never	hardly ever or never	sometimes
N198	female	62	college	disagree	strongly disagree	strongly disagree	agree	agree	neutral	disagree	agree	disagree	agree	neutral	agree	agree	disagree	agree	agree	sometimes	sometimes	sometimes	sometimes	hardly ever or never	sometimes	hardly ever or never	hardly ever or never	sometimes
N199	female	69	senior high
N200	female	58	college	neutral	neutral	agree	neutral	neutral	strongly agree	neutral	strongly agree	strongly disagree	strongly agree	agree	neutral	agree	disagree	strongly agree	agree	sometimes	hardly ever or never	sometimes	sometimes	hardly ever or never	sometimes	hardly ever or never	hardly ever or never	sometimes
N201	female	54	senior high	strongly disagree	neutral	strongly disagree	neutral	neutral	strongly agree	neutral	disagree	strongly disagree	strongly agree	strongly disagree	neutral	agree	strongly disagree	strongly agree	strongly agree	always	hardly ever or never	hardly ever or never	always	always	hardly ever or never	hardly ever or never	hardly ever or never	always
N202	female	66	college	strongly disagree	disagree	agree	agree	neutral	neutral	disagree	agree	agree	disagree	neutral	agree	neutral	neutral	neutral	strongly agree	always	hardly ever or never	hardly ever or never	sometimes	hardly ever or never	hardly ever or never	hardly ever or never	hardly ever or never	always
N203	female	56	college	neutral	agree	agree	disagree	neutral	agree	disagree	agree	disagree	agree	disagree	neutral	agree	disagree	agree	agree	always	hardly ever or never	hardly ever or never	always	hardly ever or never	hardly ever or never	hardly ever or never	hardly ever or never	always
N204	female	59	college	agree	agree	agree	disagree	disagree	strongly agree	disagree	agree	strongly disagree	agree	disagree	agree	agree	disagree	agree	agree	always	hardly ever or never	hardly ever or never	always	hardly ever or never	sometimes	hardly ever or never	hardly ever or never	always
N205	female	75	college	strongly agree	agree	neutral	neutral	disagree	strongly agree	disagree	strongly agree	agree	strongly agree	agree	strongly agree	agree	neutral	strongly agree	strongly agree	always	hardly ever or never	hardly ever or never	always	hardly ever or never	sometimes	hardly ever or never	sometimes	sometimes
N206	female	56	college	disagree	disagree	strongly agree	strongly disagree	strongly disagree	neutral	strongly disagree	strongly agree	strongly disagree	strongly agree	strongly disagree	neutral	neutral	strongly disagree	strongly agree	strongly agree	always	hardly ever or never	hardly ever or never	always	sometimes	hardly ever or never	hardly ever or never	hardly ever or never	always
N207	female	59	college	agree	strongly agree	neutral	agree	disagree	neutral	disagree	agree	neutral	agree	agree	strongly agree	strongly agree	disagree	strongly agree		always	hardly ever or never	hardly ever or never	always	hardly ever or never	sometimes	sometimes	hardly ever or never	always
N208	male	77	senior high											agree	agree	strongly agree		agree	agree
N209	male	69	college	strongly disagree	disagree	strongly disagree	strongly agree	agree	agree	disagree	agree	disagree	strongly agree	agree	agree	agree	agree	agree	strongly agree	sometimes	sometimes	sometimes	sometimes	hardly ever or never	hardly ever or never	hardly ever or never	hardly ever or never	always
N210	female	63	senior high	neutral	strongly agree	strongly agree	neutral	disagree	agree	neutral	neutral	neutral	neutral	strongly disagree	strongly agree	strongly agree	strongly disagree	strongly agree	strongly agree	always	hardly ever or never	hardly ever or never	always	hardly ever or never	hardly ever or never	hardly ever or never	hardly ever or never	always
N211	female	65	junior high	neutral	strongly agree	strongly agree	strongly disagree	strongly disagree	strongly agree	strongly disagree	strongly agree	strongly disagree	strongly agree	strongly disagree	strongly agree	strongly agree	strongly disagree	strongly agree	strongly agree	always	hardly ever or never	hardly ever or never	always	hardly ever or never	hardly ever or never	hardly ever or never	hardly ever or never	always
N212	female	67	junior high	disagree	disagree	strongly disagree	strongly agree	strongly agree	strongly agree	disagree	agree	agree	strongly agree	agree	strongly agree	strongly agree	agree	strongly agree	agree	always	hardly ever or never	hardly ever or never	always	hardly ever or never	sometimes	hardly ever or never	hardly ever or never	hardly ever or never
N213	female	58	college	disagree	agree	disagree	disagree	disagree	agree	strongly disagree	agree	strongly disagree	disagree	disagree	agree	agree	strongly disagree	agree	strongly agree	always	hardly ever or never	hardly ever or never	always	hardly ever or never	hardly ever or never	hardly ever or never	hardly ever or never	always
N214	female	65	junior high				strongly disagree													always	hardly ever or never	hardly ever or never	always	always	always	hardly ever or never	hardly ever or never	always
N215	female	66	senior high	strongly agree	strongly agree	strongly agree	strongly disagree	agree	strongly agree		strongly agree	disagree	strongly agree	disagree	strongly agree	strongly agree	neutral	strongly agree	strongly agree	always	hardly ever or never	hardly ever or never	always	hardly ever or never	hardly ever or never	hardly ever or never	hardly ever or never	always
N216	female	61	college	agree	agree	agree	disagree	disagree	agree	disagree	agree	agree	agree	disagree	agree	agree	disagree	agree	agree	always	hardly ever or never	hardly ever or never	sometimes	hardly ever or never	sometimes	sometimes	hardly ever or never	always
N217	female	74	college	agree	disagree	agree	strongly disagree	neutral	neutral	neutral	neutral	disagree	neutral	neutral	neutral	disagree	disagree	neutral	neutral	always	hardly ever or never	hardly ever or never	always	hardly ever or never	always	hardly ever or never	hardly ever or never	sometimes
N218	female	54	senior high					strongly agree					strongly agree						strongly agree	sometimes	sometimes	sometimes	sometimes	hardly ever or never	sometimes	sometimes	hardly ever or never	sometimes
N219	female	58	college	disagree	neutral	agree	strongly disagree	strongly disagree	neutral	strongly disagree	neutral	disagree	disagree	agree	strongly agree	strongly agree	disagree	agree	strongly agree	always	always	always	always	always	always	always	always	always

## Sheet: legend
Supplementary File 2: dataset for Sample 2.
id: B=Beijing, N=Ningbo, H=Xinxiang
