# Supplementary material for: A brief version of the Attitudes to Ageing Questionnaire for older Chinese adults: development and psychometric evaluation
Source: BMC Psychol. 2024 Apr 1;12:181. doi: 10.1186/s40359-024-01691-z (PMC10986028; doi:10.1186/s40359-024-01691-z)
Supplement: Supplementary file 3 — Supplementary Material 3 [file 40359_2024_1691_MOESM3_ESM.xlsx]

## Sheet: data
id	gender	age_year	education	self-rated health	chronic disease	aaq_2	aaq_4	aaq_5	aaq_9	aaq_11	aaq_12	aaq_14	aaq_15	aaq_16	aaq_17	aaq_18	aaq_23	cesd10_1	cesd10_2	cesd10_3	cesd10_4	cesd10_5	cesd10_6	cesd10_7	cesd10_8	cesd10_9	cesd10_10	gad7_1	gad7_2	gad7_3	gad7_4	gad7_5	gad7_6	gad7_7	quality of life
47	male	76	receive no education	fair	yes	strongly agree	agree	agree	agree	strongly disagree	agree	agree	disagree	strongly agree	disagree	agree	agree	hardly ever or never	hardly ever or never	hardly ever or never	hardly ever or never	always	hardly ever or never	hardly ever or never	always	hardly ever or never	hardly ever or never	not at all	not at all	not at all	not at all	not at all	not at all	not at all	fair
94	female	69	senior high	good	no	strongly disagree	strongly disagree	strongly agree	strongly disagree	strongly agree	strongly agree	strongly agree	strongly disagree	strongly agree	strongly disagree	neutral	strongly agree	hardly ever or never	hardly ever or never	hardly ever or never	hardly ever or never	hardly ever or never	hardly ever or never	hardly ever or never	always	hardly ever or never	hardly ever or never	not at all	not at all	not at all	not at all	not at all	not at all	not at all	good
99	female	61	college	excellent	no	strongly agree	neutral	neutral	strongly disagree	strongly agree	strongly disagree	agree	agree	agree	strongly disagree	strongly agree	strongly agree	hardly ever or never	hardly ever or never	hardly ever or never	hardly ever or never	often	hardly ever or never	hardly ever or never	always	hardly ever or never	hardly ever or never	occasionally	occasionally	occasionally	occasionally	occasionally	occasionally	occasionally	very good
100	female	61	senior high	excellent	no	strongly agree	strongly agree	strongly agree	strongly disagree	strongly disagree	strongly disagree	strongly agree	strongly disagree	neutral	strongly disagree	strongly agree	strongly agree	hardly ever or never		hardly ever or never		hardly ever or never	hardly ever or never	hardly ever or never	hardly ever or never	hardly ever or never	hardly ever or never	not at all	not at all	not at all	not at all	not at all	not at all	not at all	very good
108	female	65		excellent	yes	strongly agree	strongly agree	strongly agree	strongly agree		strongly agree	strongly agree	strongly agree		strongly agree	strongly agree	strongly agree	hardly ever or never	hardly ever or never	hardly ever or never	hardly ever or never	hardly ever or never	hardly ever or never	hardly ever or never	hardly ever or never	hardly ever or never	hardly ever or never	not at all	not at all	not at all	not at all	not at all	not at all	not at all	very good
157	female	65	senior high	good	yes	strongly disagree	agree	agree	disagree	agree	strongly disagree	strongly agree	strongly disagree	strongly agree	strongly disagree	strongly agree	agree	occasionally	hardly ever or never	hardly ever or never	occasionally	occasionally	hardly ever or never	hardly ever or never	always	hardly ever or never	hardly ever or never	occasionally	occasionally	occasionally	occasionally	occasionally	occasionally	often	very good
14	male	76	junior high	good	no	agree	agree	agree	agree	agree	disagree	agree	agree	agree	disagree	agree	agree	hardly ever or never	occasionally	hardly ever or never	hardly ever or never	often	hardly ever or never	hardly ever or never	always	hardly ever or never	occasionally	not at all	not at all	not at all	not at all	occasionally	occasionally	not at all	very good
132	male	64	junior high	good	no	disagree	agree	disagree	strongly disagree	strongly agree	disagree	agree	disagree	strongly agree	agree	neutral	strongly agree	hardly ever or never	hardly ever or never	hardly ever or never	hardly ever or never	often	hardly ever or never	hardly ever or never	always	hardly ever or never	hardly ever or never	not at all	not at all	not at all	not at all	not at all	occasionally	not at all	very good
15	female	64	college	good	no	agree	strongly agree	strongly agree	disagree	agree	agree	strongly agree	strongly disagree	strongly agree	strongly disagree	agree	strongly agree	hardly ever or never	hardly ever or never	hardly ever or never	hardly ever or never	always	hardly ever or never	hardly ever or never	always	hardly ever or never	hardly ever or never	not at all	not at all	not at all	not at all	not at all	not at all	not at all	very good
98	female	69	junior high	good	yes	strongly agree	agree	agree	neutral	disagree	strongly disagree	strongly agree	strongly disagree	strongly agree	strongly disagree	strongly agree	strongly agree	hardly ever or never	hardly ever or never	hardly ever or never	hardly ever or never	always	hardly ever or never	hardly ever or never	always	always	hardly ever or never	not at all	not at all	not at all	not at all	not at all	not at all	not at all	very good
118	female	68	senior high	excellent	yes	strongly agree	strongly agree	strongly agree	strongly disagree	strongly agree	strongly disagree	strongly agree	strongly disagree	strongly agree	strongly disagree	strongly agree	strongly agree	hardly ever or never	hardly ever or never	hardly ever or never	hardly ever or never	always	hardly ever or never	hardly ever or never	always	hardly ever or never	hardly ever or never	not at all	not at all	not at all	not at all	not at all	not at all	not at all	good
133	female		senior high	good	yes	neutral	strongly agree	strongly agree	disagree	strongly agree	disagree	strongly agree	strongly disagree	disagree	strongly disagree	neutral	strongly agree	hardly ever or never		occasionally	occasionally	occasionally	occasionally	hardly ever or never	hardly ever or never	hardly ever or never	hardly ever or never	not at all	not at all	not at all	not at all	not at all	not at all	not at all	very good
134	male	66	junior high	excellent	no	neutral	strongly agree	agree	disagree	strongly agree	disagree	strongly agree	strongly disagree	strongly agree	strongly disagree	neutral	strongly agree	hardly ever or never	hardly ever or never	hardly ever or never	hardly ever or never	occasionally	hardly ever or never	hardly ever or never	always	hardly ever or never	hardly ever or never	not at all	not at all	not at all	not at all	not at all	occasionally	not at all	very good
136	female	60	senior high	excellent	no	disagree	disagree	agree	agree	strongly agree	neutral	agree	disagree	agree	strongly disagree	neutral	agree	hardly ever or never	hardly ever or never	hardly ever or never	hardly ever or never	occasionally	hardly ever or never	occasionally	always	hardly ever or never	hardly ever or never	not at all	not at all	not at all	not at all	not at all	occasionally	not at all	very good
156	female	74	college	bad	yes	neutral	disagree	agree	neutral	neutral	disagree	agree	disagree	agree	disagree	neutral	disagree	hardly ever or never	hardly ever or never	hardly ever or never	hardly ever or never	hardly ever or never	hardly ever or never	often	occasionally	hardly ever or never	hardly ever or never	not at all	not at all	occasionally	not at all	occasionally	occasionally	not at all	fair
185	female	73	primary	fair	yes	strongly agree	agree	agree	agree		neutral	neutral	neutral	agree	agree	neutral	disagree	hardly ever or never	hardly ever or never	occasionally	often	hardly ever or never	hardly ever or never	hardly ever or never	always	hardly ever or never	hardly ever or never	occasionally	occasionally	occasionally	not at all	not at all	not at all	not at all	good
5	female	67	college	fair	yes	neutral	agree	agree	neutral	neutral	agree	neutral	neutral	neutral	disagree	agree	agree	hardly ever or never	hardly ever or never	hardly ever or never	occasionally	occasionally	occasionally	always	often	hardly ever or never	hardly ever or never	not at all	occasionally	often	not at all	not at all	occasionally	occasionally	fair
19	male	70	college	excellent	no	strongly agree	strongly agree	strongly agree	strongly disagree	strongly agree	strongly disagree	strongly agree	strongly disagree	strongly agree	strongly disagree	strongly agree	strongly agree	hardly ever or never	hardly ever or never	hardly ever or never	hardly ever or never	always	hardly ever or never	hardly ever or never	always	hardly ever or never	hardly ever or never	not at all	not at all	not at all	not at all	not at all	not at all	not at all	very good
32	female	71	junior high	good	yes	strongly agree	strongly agree	strongly agree	strongly agree	strongly agree	strongly disagree	strongly agree	strongly disagree	strongly agree	agree	strongly agree	strongly agree	hardly ever or never	hardly ever or never	hardly ever or never	hardly ever or never	always	hardly ever or never	hardly ever or never	always	hardly ever or never	hardly ever or never	not at all	not at all	not at all	not at all	not at all	not at all	not at all	very good
77	female	62	college	good	no	neutral	disagree	agree	neutral	disagree	disagree	disagree	strongly disagree	disagree	disagree	strongly agree	agree	hardly ever or never	hardly ever or never	hardly ever or never	hardly ever or never	hardly ever or never	hardly ever or never	hardly ever or never	hardly ever or never	hardly ever or never	hardly ever or never	not at all	not at all	not at all	not at all	not at all	not at all	not at all	good
96	male	68	junior high	fair	yes	disagree	agree	agree	disagree	disagree	neutral	neutral	strongly disagree	strongly agree	strongly disagree	strongly agree	agree	hardly ever or never	hardly ever or never	hardly ever or never	hardly ever or never	occasionally	hardly ever or never	hardly ever or never	always	hardly ever or never	hardly ever or never	not at all	not at all	not at all	not at all	not at all	not at all	occasionally	good
106	female	68	senior high	excellent		strongly agree	strongly agree	strongly agree	strongly agree		strongly agree	strongly agree	strongly agree	strongly agree	strongly agree			hardly ever or never	hardly ever or never	hardly ever or never	hardly ever or never	hardly ever or never	hardly ever or never	hardly ever or never	hardly ever or never	hardly ever or never	hardly ever or never	not at all	not at all	not at all	not at all	not at all	not at all	not at all	very good
148	female	73	junior high	fair	yes	agree	agree	agree	disagree	agree	disagree	agree	disagree	strongly agree	disagree	neutral	agree	occasionally	occasionally	occasionally	occasionally	always	occasionally	occasionally	always	occasionally	occasionally	occasionally	occasionally	occasionally	occasionally	occasionally	occasionally	occasionally	fair
159	male	73	senior high	good	yes	agree	agree	agree	neutral	neutral	neutral	agree	disagree	agree	disagree	neutral	agree	hardly ever or never	hardly ever or never	hardly ever or never	hardly ever or never	hardly ever or never	hardly ever or never	hardly ever or never	occasionally	hardly ever or never	hardly ever or never	not at all	not at all	not at all	not at all	not at all	often	not at all	fair
165	female	64	college	good	yes	neutral	agree	agree	neutral	neutral	neutral	agree	disagree	agree	disagree	neutral	disagree	hardly ever or never	hardly ever or never	hardly ever or never	hardly ever or never	hardly ever or never	hardly ever or never	hardly ever or never	occasionally	hardly ever or never	hardly ever or never	not at all	not at all	not at all	not at all	not at all	occasionally	not at all	good
177	female	63	senior high	good	no	neutral	agree	agree	neutral	strongly agree	disagree	agree	neutral	agree	disagree	neutral	agree	hardly ever or never	occasionally	occasionally	occasionally	always	hardly ever or never	hardly ever or never	always	hardly ever or never	always	occasionally	occasionally	occasionally	occasionally	occasionally	occasionally	occasionally	good
2	female	72	junior high	good	yes	strongly disagree	disagree	disagree	strongly disagree	strongly agree	strongly disagree	strongly agree	strongly disagree	strongly agree	strongly disagree	neutral	agree	occasionally	hardly ever or never	hardly ever or never	hardly ever or never	hardly ever or never	hardly ever or never	hardly ever or never	always	hardly ever or never	hardly ever or never	not at all	occasionally	not at all	not at all	not at all	not at all	not at all	fair
16	male	75	senior high	good	yes	disagree	disagree	strongly agree	agree	disagree	agree	disagree	agree	disagree	strongly agree	disagree	disagree	hardly ever or never	hardly ever or never	occasionally	often	always	hardly ever or never	hardly ever or never	always	hardly ever or never	hardly ever or never	not at all	not at all	not at all	not at all	not at all	not at all	not at all	good
27	female	62	junior high	bad	yes	strongly agree	agree	agree	agree	strongly agree	agree	agree	agree	agree	agree	strongly agree	disagree	occasionally	hardly ever or never	occasionally	occasionally	occasionally	hardly ever or never	hardly ever or never	always	hardly ever or never	hardly ever or never	occasionally	occasionally	often	often	not at all	not at all	not at all	fair
37	female	71	junior high	good	no	disagree	neutral	strongly disagree	strongly disagree	strongly agree	strongly agree	strongly agree	strongly disagree	strongly disagree	strongly agree	strongly agree	strongly agree	occasionally	occasionally	often	hardly ever or never	always	hardly ever or never	often	occasionally	hardly ever or never	hardly ever or never	often	occasionally	occasionally	occasionally	occasionally	occasionally	occasionally	good
70	male	64	senior high	good	yes	agree	agree	agree	agree		agree	agree	disagree	strongly agree	disagree	disagree	strongly agree	hardly ever or never	hardly ever or never	occasionally	occasionally	always	hardly ever or never	occasionally			occasionally	not at all	occasionally	occasionally	occasionally	not at all	not at all	not at all	good
7	female	60	primary	good	no	neutral	neutral	agree	strongly disagree	disagree	strongly disagree	strongly agree	strongly agree	strongly disagree	strongly disagree	neutral	neutral	hardly ever or never	hardly ever or never	hardly ever or never	hardly ever or never	always	hardly ever or never	hardly ever or never	always	hardly ever or never	hardly ever or never	not at all	not at all	not at all	not at all	not at all	not at all	not at all	very good
25	female	69	college	good	no	strongly disagree	disagree		strongly disagree	strongly disagree	strongly disagree	disagree	disagree	disagree	strongly disagree	strongly agree	strongly agree	hardly ever or never	hardly ever or never	hardly ever or never	hardly ever or never	always	hardly ever or never	hardly ever or never	always	hardly ever or never	hardly ever or never	not at all	not at all	not at all	not at all	not at all	not at all	not at all	very good
39	female	67	senior high	fair	no	neutral	strongly agree	strongly agree	neutral	strongly agree	disagree	strongly agree	strongly disagree	strongly agree	strongly disagree	strongly agree	strongly agree	hardly ever or never	hardly ever or never	hardly ever or never	hardly ever or never	hardly ever or never	hardly ever or never	hardly ever or never	hardly ever or never	hardly ever or never	hardly ever or never	not at all	not at all	not at all	not at all	not at all	not at all	not at all	very good
58	female	65	senior high	good	yes	agree	agree	agree	strongly agree	strongly agree	strongly agree	disagree	strongly agree	agree	strongly agree	agree	agree	occasionally	often	often	often	often	often	often	often	often	often								very good
111	female	62	college	excellent	no	agree	agree	agree	agree	strongly agree	strongly disagree	strongly disagree	strongly disagree	strongly agree	disagree													not at all	not at all	not at all	not at all	not at all	occasionally	not at all	good
124	male	68	junior high	excellent	no	strongly agree	strongly agree	strongly agree	strongly agree	strongly agree	disagree	strongly agree	disagree	strongly agree	disagree	strongly disagree	strongly disagree	hardly ever or never	hardly ever or never	hardly ever or never	hardly ever or never	hardly ever or never	hardly ever or never	hardly ever or never	hardly ever or never	hardly ever or never	hardly ever or never	not at all	not at all	not at all	not at all	not at all	not at all	not at all	very good
128	female	73	primary	good	no	disagree		strongly disagree	disagree	strongly agree	neutral	agree	agree	agree	disagree	neutral	agree	hardly ever or never	hardly ever or never	occasionally	hardly ever or never	hardly ever or never	occasionally	occasionally	often	hardly ever or never	hardly ever or never	occasionally	not at all	occasionally	occasionally	occasionally	occasionally	not at all	fair
135	male	64	junior high	good	no	strongly agree	agree	disagree	disagree	strongly agree	disagree	strongly agree	disagree	disagree	strongly disagree	neutral	agree	occasionally	hardly ever or never	occasionally	hardly ever or never	occasionally	hardly ever or never	occasionally	often	hardly ever or never	occasionally	occasionally	not at all	occasionally	not at all	not at all	occasionally	not at all	good
150	male	65	senior high	good	yes	neutral	agree	agree	neutral	neutral	neutral	agree	disagree	agree	disagree	neutral	disagree	hardly ever or never	hardly ever or never	hardly ever or never	hardly ever or never	hardly ever or never	hardly ever or never	hardly ever or never	occasionally	hardly ever or never	hardly ever or never	not at all	not at all	not at all	not at all	not at all	occasionally	not at all	good
166	male	83	senior high	good	yes	neutral	agree	agree	neutral	agree	neutral	agree	strongly disagree	agree	disagree	agree	agree	hardly ever or never	hardly ever or never	hardly ever or never	hardly ever or never	hardly ever or never	hardly ever or never	occasionally	hardly ever or never	hardly ever or never	hardly ever or never	not at all	not at all	not at all	not at all	not at all	not at all	not at all	fair
179	female	73	junior high	good	yes	strongly agree	strongly agree	strongly agree	agree	strongly agree	agree	strongly agree	agree	strongly agree	agree	strongly agree	strongly agree	hardly ever or never	hardly ever or never	hardly ever or never	hardly ever or never	hardly ever or never	hardly ever or never	hardly ever or never	always	hardly ever or never	hardly ever or never	not at all	not at all	not at all	occasionally	not at all	occasionally	not at all	good
184	male	55	primary	good	yes	neutral		agree	strongly agree	neutral	agree	agree	agree	agree	agree	neutral	agree	occasionally	occasionally	hardly ever or never	occasionally	always	hardly ever or never	hardly ever or never	always		occasionally	occasionally	occasionally	often	occasionally	occasionally	occasionally	occasionally	fair
198	female	68	junior high	bad	yes	strongly disagree	strongly disagree	agree	strongly disagree	strongly agree	strongly agree	strongly disagree	strongly disagree	strongly agree	agree	agree	strongly disagree	hardly ever or never	hardly ever or never	occasionally	always	hardly ever or never	hardly ever or never	hardly ever or never	always	hardly ever or never	often	not at all	occasionally	not at all	not at all	not at all	not at all	not at all	fair
200	female	62	senior high	excellent	no	neutral	disagree	neutral	neutral	agree	neutral	agree	disagree	agree	disagree	agree	agree	occasionally	occasionally	hardly ever or never	hardly ever or never	hardly ever or never	hardly ever or never	hardly ever or never	hardly ever or never	hardly ever or never	hardly ever or never	occasionally	not at all	not at all	not at all	not at all	not at all	not at all	good
1	male	63	receive no education	excellent	no	strongly disagree	strongly agree	strongly agree	strongly agree	strongly agree	strongly agree	strongly agree	strongly agree	strongly agree	disagree	strongly agree	strongly agree	hardly ever or never	hardly ever or never	hardly ever or never	hardly ever or never	hardly ever or never	hardly ever or never	always	always	always	hardly ever or never	not at all	not at all	not at all	not at all	not at all	not at all	not at all	very good
3		73	receive no education	good	no	disagree	disagree	disagree	agree	strongly disagree	agree	disagree	disagree	disagree	neutral	disagree	disagree	hardly ever or never	hardly ever or never	occasionally	always	hardly ever or never	hardly ever or never	hardly ever or never	occasionally	occasionally	often	not at all	not at all	not at all	not at all	not at all	occasionally	not at all	good
4	male	69	junior high	bad	no	strongly agree	strongly agree	strongly agree	strongly disagree	strongly agree	disagree	strongly agree	strongly disagree	strongly agree	strongly disagree	strongly agree	strongly agree	occasionally	hardly ever or never	hardly ever or never	hardly ever or never	always	hardly ever or never	often	always	hardly ever or never	hardly ever or never	not at all	not at all	not at all	not at all	not at all	not at all	not at all	very good
6	female	77	primary	good	yes	strongly agree	strongly agree	strongly agree	agree	strongly agree	strongly disagree	disagree	agree	agree	agree	agree	agree	occasionally	often	occasionally	hardly ever or never	always	occasionally	always	always	hardly ever or never	hardly ever or never	occasionally	occasionally	occasionally	not at all	occasionally	occasionally	not at all	good
8	female	67	senior high	good	yes	strongly agree		agree	strongly disagree		strongly agree		strongly disagree	strongly agree	strongly disagree	neutral	agree	hardly ever or never	hardly ever or never	hardly ever or never	hardly ever or never	hardly ever or never	hardly ever or never	hardly ever or never	always	hardly ever or never	hardly ever or never	occasionally	not at all	not at all	not at all	not at all	occasionally	not at all	very good
9	female	68	junior high	bad	yes	disagree	disagree	disagree	disagree	disagree	agree	disagree	disagree	agree	strongly agree	strongly agree	disagree	hardly ever or never	hardly ever or never	hardly ever or never		hardly ever or never	hardly ever or never	hardly ever or never	always	hardly ever or never	hardly ever or never	not at all	not at all	not at all	not at all	not at all	not at all	not at all	good
10	female	79	senior high	good	no	neutral	agree	neutral	strongly disagree	agree	disagree	agree	disagree	agree	strongly disagree	strongly agree	strongly agree	occasionally	hardly ever or never	hardly ever or never	hardly ever or never	always	hardly ever or never	hardly ever or never	always	occasionally	hardly ever or never	not at all	not at all	not at all	not at all	not at all	occasionally	not at all	good
11	male	69	junior high	good	yes	disagree	strongly agree	strongly agree	strongly disagree	disagree	disagree	agree	disagree	strongly agree	strongly agree	disagree	agree	hardly ever or never	hardly ever or never	hardly ever or never	hardly ever or never	always	hardly ever or never	always	always	hardly ever or never	hardly ever or never	not at all	not at all	not at all	not at all	not at all	not at all	not at all	good
12	male	57	junior high	good	yes	agree	agree	disagree	disagree	agree	neutral	agree	agree	disagree	disagree	agree	agree	hardly ever or never	hardly ever or never	hardly ever or never	hardly ever or never	always	hardly ever or never	always	often	hardly ever or never	hardly ever or never	not at all	not at all	not at all	not at all	not at all	often	not at all	good
13	male	75	junior high	good	yes	disagree	disagree	disagree	disagree	strongly agree	agree	agree	strongly disagree	strongly agree	strongly agree	strongly agree	strongly agree	hardly ever or never	hardly ever or never	hardly ever or never	occasionally	hardly ever or never	hardly ever or never	occasionally	always	hardly ever or never	hardly ever or never	not at all	not at all	not at all	not at all	not at all	not at all	not at all	good
17	female	65	junior high	fair	yes	disagree	disagree	agree	disagree	agree	agree	agree	disagree	agree	agree	strongly agree	strongly agree	hardly ever or never	hardly ever or never	hardly ever or never	hardly ever or never	always	hardly ever or never	hardly ever or never	always	hardly ever or never	hardly ever or never	not at all	not at all	not at all	not at all	not at all	not at all	not at all	good
18	male	70	primary	bad	no	strongly agree	disagree	strongly agree	agree	agree	agree	disagree	strongly disagree	agree	agree	disagree	disagree	often	often	always	occasionally	always	occasionally	always	always	often	occasionally	occasionally	occasionally	not at all	not at all	not at all	often	not at all	very good
20	female	70	junior high	good	yes	disagree	disagree	disagree	agree	agree	agree	agree	disagree	agree	neutral	disagree	agree	hardly ever or never	hardly ever or never	hardly ever or never	hardly ever or never	always	hardly ever or never	hardly ever or never	occasionally	often	hardly ever or never	not at all	not at all	not at all	not at all	not at all	occasionally	not at all	very good
21	female	71	junior high	good	yes	disagree	agree	disagree	agree	agree	agree	disagree	disagree	disagree	agree	disagree	disagree	hardly ever or never	hardly ever or never	hardly ever or never	hardly ever or never	occasionally	hardly ever or never	hardly ever or never	often	hardly ever or never	hardly ever or never	not at all	not at all	not at all	not at all	not at all	not at all	not at all	good
22	male	67	college	good	no	disagree	disagree	agree	disagree	agree	agree	agree	disagree	agree	disagree	agree	agree	hardly ever or never	hardly ever or never	hardly ever or never	hardly ever or never	always	hardly ever or never	hardly ever or never	always	hardly ever or never	hardly ever or never	not at all	not at all	not at all	not at all	not at all	not at all	not at all	good
23	male	73	primary	excellent	no	agree	strongly agree	strongly agree	disagree	strongly agree	strongly disagree	strongly agree	strongly disagree	strongly agree	strongly disagree	disagree	strongly agree	hardly ever or never	hardly ever or never	hardly ever or never	hardly ever or never	always	hardly ever or never	hardly ever or never	always	hardly ever or never	always	not at all	not at all	not at all	not at all	not at all	not at all	not at all	fair
24	female	68	receive no education	fair	yes	strongly agree	agree	strongly agree	disagree	agree	strongly agree	disagree	disagree	agree	disagree	agree	agree	hardly ever or never	hardly ever or never	hardly ever or never	hardly ever or never	always		hardly ever or never	always	hardly ever or never	hardly ever or never	not at all	not at all	not at all	not at all	not at all	not at all	not at all	very good
26	male	63	junior high	excellent	yes	disagree	strongly agree	strongly agree	disagree	disagree	strongly disagree	strongly agree	strongly disagree	strongly agree	disagree	strongly agree	strongly agree	hardly ever or never	hardly ever or never	hardly ever or never	hardly ever or never	always	hardly ever or never	hardly ever or never	always	hardly ever or never	hardly ever or never	not at all	not at all	not at all	not at all	not at all	not at all	not at all	very good
28	male	64	junior high	bad	yes	strongly agree	agree	agree	agree	strongly agree	agree	agree	agree	agree	agree	strongly agree	disagree	occasionally	hardly ever or never	occasionally	occasionally	occasionally	hardly ever or never	hardly ever or never	always	hardly ever or never	hardly ever or never	occasionally	occasionally	often	often	not at all	not at all	not at all	fair
29	female	65	junior high	fair		strongly agree	agree	agree		strongly agree	agree	agree	agree	agree	agree	strongly agree	disagree	occasionally	hardly ever or never	occasionally	occasionally	occasionally	hardly ever or never	hardly ever or never	always	hardly ever or never	hardly ever or never	occasionally	occasionally	often	often	not at all	not at all	not at all	fair
30	female	81	primary	fair	yes	agree	agree	disagree	strongly agree	agree	agree	agree	strongly agree	disagree	agree	agree	disagree	always	always	often	always	often	always	always	often	often	always	nearly every day	nearly every day	nearly every day	nearly every day	often	often	occasionally	fair
31	male	72	junior high	good	yes	strongly agree	strongly agree	strongly agree	strongly agree	strongly agree	strongly disagree	strongly agree	strongly disagree	strongly agree	agree	strongly agree	strongly agree	hardly ever or never	hardly ever or never	hardly ever or never	hardly ever or never	always	hardly ever or never	hardly ever or never	always	hardly ever or never	hardly ever or never	not at all	not at all	not at all	not at all	not at all	not at all	not at all	very good
33	female	71	junior high	good	no	strongly agree	strongly agree	strongly agree	strongly agree	strongly agree	strongly disagree	strongly agree	strongly disagree	strongly agree	agree	strongly agree	strongly agree	hardly ever or never	hardly ever or never	hardly ever or never	hardly ever or never	always	hardly ever or never	hardly ever or never	always	hardly ever or never	hardly ever or never	not at all	not at all	not at all	not at all	not at all	not at all	not at all	very good
34	male	74	junior high	good	yes	strongly agree	strongly agree	strongly agree	strongly agree	strongly agree	strongly disagree	strongly agree	strongly disagree	strongly agree	agree	strongly agree	strongly agree	hardly ever or never	hardly ever or never	hardly ever or never	hardly ever or never	always	hardly ever or never	hardly ever or never	always	hardly ever or never	hardly ever or never	not at all	not at all	not at all	not at all	not at all	not at all	not at all	very good
35	female	66	college	good	yes	strongly agree	strongly agree	strongly agree	strongly agree	strongly agree	strongly disagree	strongly agree	strongly disagree	strongly agree	agree	strongly agree	strongly agree	hardly ever or never	hardly ever or never	hardly ever or never	hardly ever or never	always	hardly ever or never	hardly ever or never	always	hardly ever or never	hardly ever or never	not at all	not at all	not at all	not at all	not at all	not at all	not at all	very good
36	female	68	junior high	good	yes	strongly agree	strongly agree	strongly agree	strongly agree	strongly agree	strongly disagree	strongly agree	strongly disagree	strongly agree	agree	strongly agree	strongly agree	hardly ever or never	hardly ever or never	hardly ever or never	hardly ever or never	always	hardly ever or never	hardly ever or never	always	hardly ever or never	hardly ever or never	not at all	not at all	not at all	not at all	not at all	not at all	not at all	very good
38	male	56	junior high	fair	yes	disagree	disagree	neutral	agree	neutral						disagree	disagree	occasionally	always	often	always	always		hardly ever or never	always	always	always	not at all	not at all	occasionally	not at all	not at all	not at all	not at all	good
40		59	senior high	excellent	no	strongly disagree	agree	agree	agree	strongly agree	strongly agree	neutral	strongly disagree	neutral	strongly disagree	disagree	strongly agree	always	hardly ever or never	always	hardly ever or never	hardly ever or never	hardly ever or never	hardly ever or never	hardly ever or never	hardly ever or never	hardly ever or never	not at all	not at all	not at all	not at all	not at all	occasionally	not at all	good
41	male	71	junior high	good	yes	agree	agree	agree	agree	agree	neutral	agree	disagree	strongly agree	disagree	disagree	agree	hardly ever or never	hardly ever or never	hardly ever or never	hardly ever or never	always	hardly ever or never	occasionally	always	hardly ever or never	hardly ever or never	occasionally	occasionally	occasionally	often	occasionally	occasionally	occasionally	very good
42	female	68	college	good	no	agree	agree	agree	neutral	strongly agree	strongly disagree	strongly agree	disagree	strongly agree	disagree	strongly agree	strongly agree	occasionally	hardly ever or never	hardly ever or never	hardly ever or never	always	hardly ever or never	often	often	hardly ever or never	hardly ever or never	occasionally	occasionally	occasionally	occasionally	not at all	occasionally	occasionally	very good
43	female	68	primary	good	no	agree	strongly agree	strongly agree	agree	strongly agree	agree	neutral	disagree	neutral	disagree	strongly agree	strongly agree	occasionally	hardly ever or never	hardly ever or never	hardly ever or never	always	hardly ever or never	occasionally	occasionally	occasionally	hardly ever or never	occasionally	occasionally	occasionally	often	not at all	occasionally	occasionally	good
44	female	65	senior high	good	yes	agree	agree	agree	agree	strongly agree	neutral	agree	agree	neutral	neutral	strongly agree	agree	hardly ever or never	hardly ever or never	hardly ever or never	occasionally	always	hardly ever or never	occasionally	always	hardly ever or never	hardly ever or never	occasionally	occasionally	occasionally	occasionally	not at all	occasionally	not at all	good
45	male	89	junior high	good	yes	strongly agree	strongly agree	strongly agree	disagree	agree	disagree	agree	disagree	agree	agree	strongly agree	agree	hardly ever or never	hardly ever or never	occasionally	occasionally	hardly ever or never	hardly ever or never	hardly ever or never	always	hardly ever or never	hardly ever or never	not at all	occasionally	not at all	not at all	not at all	occasionally	not at all	very good
46	female	84	receive no education	bad	yes	agree	agree	neutral	agree	disagree	agree	disagree	agree	disagree	neutral	agree	neutral	hardly ever or never	occasionally	occasionally	always	often	occasionally	occasionally	often	occasionally	occasionally	occasionally	occasionally	occasionally	occasionally	not at all	not at all	not at all	good
48	female	71	junior high	fair	no	strongly disagree	disagree	strongly agree	agree	agree	strongly agree	strongly agree	agree	strongly agree	disagree	disagree	strongly agree	often	occasionally	always	occasionally	often	hardly ever or never	occasionally	always	occasionally	occasionally	occasionally	not at all	nearly every day	often	occasionally	occasionally	often	good
49	female	65	junior high	fair	yes	strongly agree	strongly agree	strongly agree	strongly disagree	disagree	agree	agree	strongly disagree	strongly agree	strongly disagree	strongly agree	strongly agree	occasionally	hardly ever or never	hardly ever or never	hardly ever or never	always	hardly ever or never	often	always	hardly ever or never	hardly ever or never	not at all	occasionally	not at all	not at all	not at all	not at all	occasionally	good
50	female	79	junior high	poor	yes	strongly disagree	strongly disagree	strongly disagree	strongly agree	strongly disagree	strongly agree	strongly disagree	strongly disagree		strongly agree	strongly agree	neutral	hardly ever or never	hardly ever or never	hardly ever or never	hardly ever or never	hardly ever or never	hardly ever or never	hardly ever or never	hardly ever or never	hardly ever or never	hardly ever or never	not at all	not at all	not at all	not at all	not at all	not at all	not at all	very good
51	female	65	junior high	excellent	no	strongly agree	strongly agree	strongly agree	agree	strongly agree	neutral	strongly agree	disagree	strongly agree	strongly agree	strongly agree	strongly agree	hardly ever or never	hardly ever or never	hardly ever or never	hardly ever or never	always	hardly ever or never	hardly ever or never	always	occasionally	hardly ever or never	not at all	not at all	not at all	not at all	not at all	not at all	not at all	very good
52	female	63	primary	fair	yes	strongly disagree	disagree	strongly disagree	neutral	strongly disagree	strongly disagree	strongly disagree	agree	disagree	strongly agree	disagree	disagree	often	often	occasionally	occasionally	hardly ever or never	hardly ever or never	always	always	hardly ever or never	always	occasionally	occasionally	occasionally	not at all	not at all	not at all	occasionally	fair
53	female	71	junior high	fair	no	neutral	neutral	neutral	strongly disagree	agree	disagree	strongly agree	strongly disagree	disagree	neutral	neutral	agree	hardly ever or never	hardly ever or never	hardly ever or never	hardly ever or never	always	occasionally	often	always	hardly ever or never	hardly ever or never	not at all	not at all	not at all	not at all	not at all	not at all	not at all	very good
54	female	81	primary	excellent	yes																														fair
55	female	72	primary	good	no	strongly agree	strongly agree	strongly agree	agree	strongly agree	agree	strongly agree	agree	strongly agree	agree	strongly agree	strongly agree	hardly ever or never	hardly ever or never	occasionally	hardly ever or never	always	often	often	often	hardly ever or never	hardly ever or never	occasionally	occasionally	occasionally	occasionally	occasionally	occasionally	occasionally	good
56	female	73	receive no education	excellent	yes	neutral	disagree	neutral	strongly agree	strongly agree	agree	strongly agree	strongly agree	strongly agree	disagree	strongly agree	strongly agree	occasionally	always	occasionally	hardly ever or never	hardly ever or never	hardly ever or never	hardly ever or never	always	hardly ever or never	hardly ever or never	not at all	not at all	not at all	not at all	not at all	not at all	not at all	very good
57	male	62	receive no education	excellent	no	agree	agree	strongly agree	strongly disagree	strongly agree	disagree		strongly agree	strongly agree	disagree	agree	strongly agree	hardly ever or never	hardly ever or never	hardly ever or never	hardly ever or never	hardly ever or never	hardly ever or never	hardly ever or never	always	hardly ever or never	hardly ever or never	not at all	not at all	not at all	not at all	not at all	not at all	not at all	very good
59	female	81	senior high	good	yes	disagree	disagree	disagree	disagree	agree	strongly agree	agree	agree	strongly agree	disagree	agree	agree	occasionally	occasionally	occasionally	occasionally	hardly ever or never	hardly ever or never	occasionally	always	hardly ever or never	hardly ever or never	not at all	occasionally	occasionally	occasionally	occasionally	not at all	occasionally	very good
60	female	63	college	fair	yes	strongly disagree	strongly agree	agree	neutral	agree		strongly agree	strongly disagree	agree	agree	strongly agree	disagree	hardly ever or never	hardly ever or never	occasionally	hardly ever or never	occasionally	hardly ever or never	occasionally	always	hardly ever or never	hardly ever or never	not at all	not at all	not at all	not at all	not at all	not at all	not at all	good
61	female	75	junior high	good	yes	disagree	agree	agree	agree	agree	disagree	agree	disagree	agree	agree	agree	agree	hardly ever or never	hardly ever or never	hardly ever or never	hardly ever or never	occasionally	hardly ever or never	hardly ever or never	always	hardly ever or never	hardly ever or never	not at all	not at all	often	often	often	occasionally	not at all	very good
62	female	78	primary	fair	yes	agree	neutral	strongly agree	neutral	strongly agree	strongly disagree	strongly agree	strongly agree	strongly agree	strongly disagree	strongly agree	agree	hardly ever or never	hardly ever or never	hardly ever or never	hardly ever or never	always	hardly ever or never	hardly ever or never	always	hardly ever or never	hardly ever or never	not at all	not at all	not at all	not at all	not at all	not at all	not at all	good
63	male	74	receive no education	poor	yes	disagree	neutral	strongly agree	strongly disagree	strongly agree	neutral	neutral	strongly agree	agree	strongly agree	strongly agree	strongly agree	occasionally	hardly ever or never	occasionally	hardly ever or never	always	hardly ever or never	always	always	hardly ever or never	hardly ever or never	not at all	not at all	not at all	not at all	not at all	not at all	not at all	fair
64	female	63	senior high	good	yes	strongly disagree	strongly disagree	strongly agree	strongly disagree	strongly agree	strongly disagree	strongly agree	strongly disagree	strongly agree	strongly agree	strongly agree	strongly agree	hardly ever or never	hardly ever or never	hardly ever or never	hardly ever or never	always	hardly ever or never	hardly ever or never	always	hardly ever or never	hardly ever or never	not at all	often	not at all	not at all	not at all	not at all	not at all	very good
65	male	74	senior high	fair	yes	strongly disagree	strongly agree	neutral	strongly disagree	disagree	strongly agree	strongly disagree	disagree	strongly disagree	strongly agree	strongly agree	strongly agree	hardly ever or never	hardly ever or never	hardly ever or never	hardly ever or never	occasionally	hardly ever or never	hardly ever or never	always	hardly ever or never	occasionally	not at all	not at all	occasionally	not at all	not at all	not at all	not at all	good
66	female	69	junior high	fair	yes	disagree	disagree	disagree	neutral	disagree	agree	disagree	disagree	disagree	disagree	agree	disagree	occasionally	often	occasionally	occasionally	occasionally	occasionally	occasionally	often	hardly ever or never	occasionally	often	occasionally	occasionally	occasionally	not at all	not at all	occasionally	fair
67	female	75	college	fair	yes	disagree	agree	agree	disagree	neutral	neutral	disagree	agree	disagree	agree	neutral	agree	hardly ever or never	hardly ever or never	occasionally	occasionally	occasionally	occasionally	often	often	hardly ever or never	hardly ever or never	occasionally	not at all	occasionally	not at all	not at all	not at all	not at all	fair
68	female	72	senior high	fair	yes	agree	agree	agree	strongly disagree	agree	disagree	agree	disagree	disagree	agree	strongly agree	disagree	hardly ever or never	hardly ever or never	hardly ever or never	hardly ever or never	always	hardly ever or never	often	always	hardly ever or never	hardly ever or never	not at all	not at all	not at all	not at all	not at all	occasionally	not at all	fair
69	male	68	junior high	good	no	agree	agree	agree	agree	strongly agree	agree	agree	disagree	strongly agree	disagree	disagree	strongly agree	hardly ever or never	hardly ever or never	occasionally	occasionally	always	hardly ever or never	occasionally	hardly ever or never	occasionally	occasionally	not at all	occasionally	occasionally	occasionally	occasionally	occasionally	occasionally	good
71	male	66	junior high	fair	yes	disagree	agree	agree	agree	agree	strongly agree	agree	agree	agree	agree	agree	agree	hardly ever or never	occasionally	occasionally	occasionally	always	hardly ever or never	often	often	hardly ever or never	always	occasionally	occasionally	occasionally	occasionally	not at all	occasionally	occasionally	good
72	female	64	senior high	good	no	neutral	agree	agree	agree	strongly agree	agree	agree	disagree	disagree	disagree	neutral	agree	hardly ever or never	occasionally	occasionally	occasionally	always	occasionally	hardly ever or never	always	hardly ever or never	occasionally	occasionally	occasionally	occasionally	occasionally	occasionally	often	occasionally	fair
73		71	primary	good	no	strongly disagree	disagree	strongly disagree	strongly disagree	strongly agree	disagree	agree		disagree	disagree	agree	strongly agree	hardly ever or never	hardly ever or never	hardly ever or never	hardly ever or never	often	hardly ever or never	hardly ever or never	always	hardly ever or never	hardly ever or never	not at all	not at all	not at all	not at all	not at all	not at all	not at all	good
74		63	senior high	good	no	disagree	agree	agree	disagree	strongly agree	disagree	strongly agree		agree	agree	strongly disagree	strongly agree	hardly ever or never	hardly ever or never	hardly ever or never	hardly ever or never	hardly ever or never	hardly ever or never	hardly ever or never	hardly ever or never	hardly ever or never	hardly ever or never	occasionally	not at all	occasionally	not at all	not at all	occasionally	not at all	very good
75		62	senior high	fair	no	neutral		agree	neutral	disagree	disagree	disagree	strongly disagree	disagree	disagree	strongly agree	agree	hardly ever or never	hardly ever or never	hardly ever or never	hardly ever or never	hardly ever or never	hardly ever or never	hardly ever or never	hardly ever or never	hardly ever or never	hardly ever or never	not at all	not at all	not at all	not at all	not at all	not at all	not at all	fair
76	male	60	senior high	fair	yes	neutral	neutral	disagree	agree	agree	agree	agree	neutral		neutral	strongly disagree	strongly disagree	hardly ever or never	hardly ever or never	hardly ever or never	hardly ever or never	hardly ever or never	hardly ever or never	occasionally	occasionally	hardly ever or never	occasionally	not at all	occasionally	often	occasionally	occasionally	often	often	fair
78	female	68	junior high	fair	yes	agree	agree	agree	agree	agree	agree	neutral	agree	disagree	neutral	agree	agree	hardly ever or never	occasionally	hardly ever or never	hardly ever or never	always	hardly ever or never	often	always	hardly ever or never	occasionally		occasionally	occasionally	occasionally	occasionally	occasionally	not at all	fair
79	female	63	senior high	fair	no	neutral	disagree	agree								strongly agree	agree	hardly ever or never	hardly ever or never	hardly ever or never	hardly ever or never	always	hardly ever or never	hardly ever or never	always	hardly ever or never	hardly ever or never	not at all	not at all	not at all	not at all	not at all	not at all	not at all	good
80		61	senior high	fair	yes		agree	agree		strongly disagree	disagree	strongly agree	strongly disagree	strongly disagree	strongly disagree	agree	agree	hardly ever or never	hardly ever or never	hardly ever or never	hardly ever or never	hardly ever or never	hardly ever or never	hardly ever or never	hardly ever or never	hardly ever or never	hardly ever or never	not at all	not at all	not at all	not at all	not at all	not at all	not at all	fair
81	female	61	junior high	good	yes	agree	agree	strongly agree	disagree	strongly disagree	disagree	strongly agree	strongly disagree	strongly disagree	strongly disagree	agree	agree	hardly ever or never	hardly ever or never	hardly ever or never	hardly ever or never	always	hardly ever or never	hardly ever or never	always	hardly ever or never	hardly ever or never	occasionally	occasionally	not at all	occasionally	not at all	often	not at all	good
82	male	71	junior high	excellent	no	strongly agree	strongly agree	strongly agree		strongly disagree	strongly disagree	strongly agree	strongly disagree	strongly disagree	strongly disagree	strongly agree	strongly agree	hardly ever or never	hardly ever or never	hardly ever or never	hardly ever or never	always	hardly ever or never	hardly ever or never	always	hardly ever or never	hardly ever or never	not at all	not at all	not at all	not at all	not at all	not at all	not at all	good
83	female	89	primary	bad	yes	neutral	disagree	neutral	agree	neutral	neutral	disagree	agree	agree	neutral	neutral	agree	hardly ever or never	hardly ever or never	hardly ever or never	occasionally	occasionally	hardly ever or never	occasionally	hardly ever or never	hardly ever or never	hardly ever or never	not at all	occasionally	occasionally	occasionally	occasionally	not at all	not at all	fair
84	female	61	senior high	excellent	no	neutral	neutral	agree	disagree	agree	disagree	agree	disagree	strongly disagree	neutral	agree	agree	occasionally	occasionally	occasionally	occasionally	always	occasionally	occasionally	always	hardly ever or never	hardly ever or never	occasionally	occasionally	occasionally	not at all	not at all	occasionally	occasionally	good
85	male	89	primary	bad	yes	neutral	neutral	disagree	neutral	neutral	disagree	disagree	agree	strongly agree	disagree	neutral	agree	hardly ever or never	hardly ever or never	hardly ever or never	occasionally	hardly ever or never	hardly ever or never	hardly ever or never	hardly ever or never	hardly ever or never	hardly ever or never	not at all	not at all	not at all	not at all	not at all	not at all	not at all	fair
86	female	69	junior high	excellent	no	agree	agree	agree	disagree	agree	disagree	agree	disagree	agree	disagree	agree	agree	hardly ever or never	occasionally	occasionally	occasionally	always	hardly ever or never	occasionally	always	hardly ever or never	hardly ever or never	occasionally	occasionally	occasionally	occasionally	occasionally	occasionally	occasionally	good
87	female	67	junior high	fair	yes	neutral	disagree	agree	neutral	agree	agree	neutral	neutral	agree	disagree	agree	disagree	always	often	occasionally	occasionally	occasionally	occasionally	occasionally		hardly ever or never	occasionally	occasionally	occasionally	occasionally	occasionally	occasionally	often	occasionally	fair
88	male	79	junior high	good	yes	agree	neutral	agree	neutral	agree	disagree	agree	disagree	agree	disagree	agree	strongly agree	hardly ever or never	hardly ever or never	hardly ever or never	always	always	hardly ever or never	hardly ever or never	hardly ever or never	hardly ever or never	hardly ever or never	occasionally	occasionally	occasionally	occasionally	occasionally	occasionally	occasionally	very good
89	female	69	senior high	good	yes	agree	agree	agree	agree	agree	disagree	strongly agree	disagree	agree	disagree	strongly agree	strongly agree	hardly ever or never	hardly ever or never	hardly ever or never	hardly ever or never	always	hardly ever or never	hardly ever or never	always	hardly ever or never	hardly ever or never	not at all	not at all	occasionally	occasionally	occasionally	occasionally	not at all	good
90	female	81	college	bad	yes	neutral	disagree	strongly agree	strongly agree	strongly agree	disagree	strongly agree	disagree	strongly agree	disagree	strongly agree	strongly agree	hardly ever or never	hardly ever or never	hardly ever or never	hardly ever or never	occasionally	hardly ever or never	always	always	always	hardly ever or never	not at all	not at all	not at all	not at all	not at all	occasionally	not at all	very good
91	female	85	primary	good	yes	disagree	disagree	disagree	agree	disagree	agree	agree	strongly agree	disagree	disagree	agree	strongly agree	hardly ever or never	hardly ever or never	hardly ever or never	often	often	often	often	always	hardly ever or never	often	often	often	occasionally	occasionally	often	not at all	often	very good
92	female	68	senior high	good	no	agree	agree	agree	agree	agree	neutral	agree	agree	agree	agree	agree	agree	hardly ever or never	hardly ever or never	hardly ever or never	hardly ever or never	hardly ever or never	hardly ever or never	hardly ever or never	often	hardly ever or never	hardly ever or never	not at all	not at all	not at all	not at all	not at all	not at all	not at all	good
93	female	74	junior high	good	no	strongly agree	strongly agree	strongly agree	strongly disagree	strongly disagree	strongly disagree	strongly agree	strongly disagree	strongly disagree	strongly agree	strongly agree	strongly agree	hardly ever or never	hardly ever or never	hardly ever or never	hardly ever or never	hardly ever or never	hardly ever or never	hardly ever or never	always	hardly ever or never	hardly ever or never	not at all	not at all	not at all	nearly every day	not at all	not at all	not at all	very good
95	female	62	senior high	excellent	no	strongly disagree	disagree	agree	neutral	strongly agree	strongly disagree	strongly agree	strongly disagree	strongly agree	disagree	strongly agree	strongly agree	hardly ever or never	hardly ever or never	hardly ever or never	hardly ever or never	always	always	always	always	hardly ever or never	hardly ever or never	not at all	not at all	not at all	not at all	not at all	not at all	not at all	very good
97	female	71	junior high	excellent	no	neutral	neutral	neutral	strongly disagree	strongly agree	strongly disagree	strongly agree	strongly disagree	strongly agree	neutral	strongly disagree	strongly agree	hardly ever or never	hardly ever or never	hardly ever or never	hardly ever or never	always	hardly ever or never	hardly ever or never	hardly ever or never	hardly ever or never	hardly ever or never	not at all	not at all	not at all	not at all	not at all	not at all	not at all	fair
101	female	63	junior high	excellent	yes	strongly agree	strongly agree	strongly agree	strongly disagree	strongly agree	strongly disagree	strongly agree	strongly disagree	strongly disagree	strongly disagree	strongly agree	strongly agree	hardly ever or never	hardly ever or never	hardly ever or never	hardly ever or never	always	hardly ever or never	hardly ever or never	always	hardly ever or never	hardly ever or never	not at all	not at all	not at all	not at all	not at all	not at all	not at all	very good
102	female	80	senior high	excellent	yes	neutral	strongly disagree	neutral	strongly disagree	strongly agree	strongly disagree	strongly agree	strongly disagree	strongly disagree	strongly disagree	neutral	strongly agree																		very good
103	female	72	college	good	yes	disagree	disagree	neutral	neutral	agree	disagree	neutral	strongly disagree	agree	neutral	disagree	strongly agree	hardly ever or never	hardly ever or never	hardly ever or never	hardly ever or never	hardly ever or never	hardly ever or never	occasionally	always	hardly ever or never	hardly ever or never	not at all	not at all	not at all	nearly every day	not at all	not at all	not at all	fair
104	female	64	junior high	fair	yes	strongly agree	agree	strongly agree	agree	agree	strongly agree	strongly agree	strongly disagree	strongly agree	strongly disagree	strongly agree	agree	hardly ever or never	hardly ever or never	hardly ever or never	hardly ever or never	always	hardly ever or never	hardly ever or never	always	hardly ever or never	hardly ever or never	not at all	not at all	not at all	nearly every day	not at all	not at all	not at all	very good
105	male	69	senior high	good	yes	disagree	disagree	agree	agree	strongly agree	strongly disagree	strongly agree	strongly disagree	strongly agree	strongly disagree	strongly agree	strongly agree	hardly ever or never	hardly ever or never	hardly ever or never	hardly ever or never		hardly ever or never		hardly ever or never	hardly ever or never	hardly ever or never	not at all	not at all	not at all	not at all	not at all	not at all	not at all	fair
107	female	62	senior high	excellent	yes	strongly agree	strongly agree	strongly agree	strongly agree	strongly agree	disagree		disagree	disagree	strongly agree	strongly agree	disagree	hardly ever or never	hardly ever or never	hardly ever or never	hardly ever or never	hardly ever or never	hardly ever or never	hardly ever or never	always	hardly ever or never	hardly ever or never	not at all	not at all	not at all	not at all	not at all	not at all	not at all	very good
109	female	68	junior high	excellent	yes	strongly agree	strongly agree	strongly agree	agree		disagree	strongly agree	strongly agree	strongly agree	disagree	strongly agree	strongly agree	hardly ever or never	hardly ever or never	hardly ever or never	hardly ever or never	hardly ever or never	hardly ever or never	hardly ever or never	hardly ever or never	hardly ever or never	hardly ever or never	not at all		not at all		not at all	not at all	not at all	very good
110	female	67	junior high	excellent	no	agree	strongly agree	strongly agree	strongly disagree	strongly agree	strongly disagree	strongly agree	strongly disagree	agree	strongly disagree	strongly agree	strongly agree	hardly ever or never	hardly ever or never	hardly ever or never	hardly ever or never	always	hardly ever or never	hardly ever or never	always	hardly ever or never	hardly ever or never	not at all	not at all	not at all	not at all	not at all	not at all	not at all	very good
112	male	63	college	good	yes	disagree	agree	neutral	neutral	agree	agree	agree	agree	strongly agree	disagree	strongly agree	agree	hardly ever or never	occasionally	occasionally	occasionally	often	occasionally	always	often	often	often	occasionally	occasionally	often	occasionally	occasionally	occasionally	occasionally	very good
113	male	71	college	bad	yes	strongly agree	strongly agree	strongly agree	disagree	agree	strongly disagree	strongly agree	disagree	strongly agree	strongly disagree	strongly agree	agree	hardly ever or never	hardly ever or never	hardly ever or never	hardly ever or never	hardly ever or never	hardly ever or never	hardly ever or never	always	hardly ever or never	hardly ever or never	not at all	not at all	not at all	not at all	not at all	not at all	not at all	good
114	female	68	senior high	fair	yes	strongly agree	strongly agree	strongly agree	strongly disagree	strongly agree	strongly disagree	strongly agree	strongly disagree	strongly agree	strongly disagree	strongly agree	strongly agree	hardly ever or never	hardly ever or never	hardly ever or never	hardly ever or never	hardly ever or never	hardly ever or never	hardly ever or never	always	hardly ever or never	hardly ever or never	not at all	not at all	not at all	not at all	not at all	not at all	not at all	good
115	female	76	senior high	excellent	no	strongly agree	strongly agree	strongly agree	strongly agree	neutral			disagree	strongly disagree	disagree	strongly agree	strongly agree	hardly ever or never	hardly ever or never	hardly ever or never	hardly ever or never	hardly ever or never	always	hardly ever or never	always	hardly ever or never	hardly ever or never	not at all	not at all	not at all	not at all	not at all	not at all	not at all	very good
116	male	86	college	excellent	no	agree	strongly agree		agree	strongly agree	strongly agree	strongly agree	strongly agree	strongly agree	disagree	strongly agree	strongly agree	hardly ever or never	hardly ever or never	hardly ever or never	hardly ever or never	always	hardly ever or never	hardly ever or never	always	hardly ever or never	hardly ever or never	not at all	not at all	not at all	not at all	not at all	not at all	not at all
117	male	66	junior high	excellent	no	strongly agree	strongly agree	strongly agree	strongly disagree	strongly agree	disagree	strongly agree	strongly disagree	strongly agree	strongly disagree	strongly agree	strongly agree	hardly ever or never	hardly ever or never	hardly ever or never	hardly ever or never	occasionally	hardly ever or never	occasionally	always	hardly ever or never	hardly ever or never	not at all	not at all	not at all	not at all	not at all	not at all	not at all	very good
119	female	74	senior high	good	yes	strongly agree	strongly agree	strongly agree	strongly agree	neutral	strongly disagree	strongly disagree	disagree	strongly agree	strongly disagree	strongly agree	strongly disagree	hardly ever or never	hardly ever or never	hardly ever or never	hardly ever or never	always	hardly ever or never	hardly ever or never	always	hardly ever or never	hardly ever or never	not at all	not at all	not at all	not at all	not at all	not at all	not at all	very good
120	male	68	junior high	fair	yes	agree	agree	agree	agree	agree	disagree	agree	disagree	agree	strongly disagree	agree	agree	hardly ever or never	hardly ever or never	hardly ever or never	hardly ever or never	always	hardly ever or never	often	always	hardly ever or never	hardly ever or never	not at all	not at all	occasionally	not at all	not at all	not at all	not at all	good
121	female	76	junior high	good	yes	strongly agree			neutral	agree	disagree	strongly agree	strongly disagree	strongly disagree	strongly disagree	agree	agree	hardly ever or never	hardly ever or never	hardly ever or never	hardly ever or never	occasionally	hardly ever or never	always	always	hardly ever or never	hardly ever or never	not at all	not at all	not at all	not at all	not at all	not at all	not at all	very good
122	female	65	junior high	good	no	strongly agree	strongly agree	strongly agree	disagree	strongly agree		strongly agree	strongly disagree	strongly agree	strongly disagree	strongly agree	strongly agree	hardly ever or never	hardly ever or never	hardly ever or never	hardly ever or never	occasionally	hardly ever or never	hardly ever or never	always	hardly ever or never	hardly ever or never	not at all	not at all	not at all	occasionally	not at all	not at all	not at all	good
123	female	69	junior high	excellent	yes	strongly agree	strongly agree	strongly agree	strongly agree	strongly agree	disagree	strongly agree	disagree	strongly agree	disagree	strongly agree	strongly agree	hardly ever or never	hardly ever or never	hardly ever or never	hardly ever or never	hardly ever or never	hardly ever or never	hardly ever or never	always	hardly ever or never	hardly ever or never	not at all	not at all	occasionally	not at all	not at all	not at all	not at all	very good
125	female	63	senior high	good	yes	agree	strongly agree	agree	strongly agree	strongly agree	strongly disagree	strongly agree	strongly disagree	strongly agree	strongly disagree	strongly agree	strongly agree	hardly ever or never	hardly ever or never	hardly ever or never	hardly ever or never	always	hardly ever or never	always	always	hardly ever or never	hardly ever or never	occasionally	not at all	often	nearly every day	not at all	often	not at all	very good
126		68	junior high	good	yes	disagree	disagree	disagree	disagree	agree	disagree	agree	disagree	agree	strongly disagree	neutral	agree	hardly ever or never	hardly ever or never	hardly ever or never	occasionally	always	hardly ever or never	hardly ever or never	always	hardly ever or never	hardly ever or never	occasionally	not at all	occasionally	not at all	not at all	occasionally	not at all	good
127	male	60	junior high	good	yes	disagree	disagree	disagree	disagree	strongly agree		strongly agree	neutral	strongly agree	strongly disagree	agree	strongly agree	hardly ever or never	hardly ever or never	hardly ever or never	occasionally	occasionally	hardly ever or never	occasionally	always	hardly ever or never	hardly ever or never	not at all	not at all	not at all	not at all	not at all	not at all	not at all	good
129	female	63	senior high	good	yes	disagree	strongly disagree	disagree	neutral	strongly agree	disagree	strongly agree	disagree	agree	strongly disagree	strongly agree	strongly agree	hardly ever or never	hardly ever or never	hardly ever or never	hardly ever or never	often	hardly ever or never	occasionally	always	hardly ever or never	hardly ever or never	not at all	not at all	not at all	not at all	not at all	not at all	not at all	very good
130	male	64	junior high	excellent	no	disagree	agree	neutral	disagree	strongly agree	disagree	strongly agree	strongly disagree	strongly agree	disagree	agree	strongly agree	hardly ever or never	hardly ever or never	hardly ever or never	hardly ever or never	always	hardly ever or never	hardly ever or never	always	hardly ever or never	occasionally	not at all	not at all	not at all	not at all	not at all	not at all	not at all	very good
131	female	67	receive no education	excellent	yes	disagree	disagree	agree	agree	agree	neutral	disagree	disagree	agree	neutral	neutral	agree	hardly ever or never	often	occasionally	occasionally	often	occasionally	hardly ever or never	often	hardly ever or never	occasionally	occasionally	occasionally	not at all	occasionally	occasionally	often	occasionally	very good
137	female	76	junior high	good	no	disagree	disagree	agree	disagree	strongly agree	disagree	strongly agree	disagree	disagree	strongly disagree	neutral	strongly agree	hardly ever or never	hardly ever or never	hardly ever or never	hardly ever or never	always	hardly ever or never	hardly ever or never	always	hardly ever or never	hardly ever or never	not at all		not at all	not at all	not at all	not at all	not at all	good
138		71	college	good	no	disagree		strongly disagree	neutral	strongly disagree	strongly disagree	strongly disagree	disagree	agree	disagree	agree	strongly agree	occasionally	often	occasionally	occasionally	always	hardly ever or never	hardly ever or never	always	occasionally	hardly ever or never	occasionally	occasionally	occasionally	occasionally	occasionally	occasionally	occasionally	very good
139		80	college	bad	yes	agree	agree	neutral	disagree	disagree	disagree	agree	agree	agree	disagree	disagree	disagree	hardly ever or never	often	hardly ever or never	occasionally	hardly ever or never	hardly ever or never	always	always	hardly ever or never	occasionally	not at all	not at all	not at all	not at all	not at all	occasionally	occasionally	fair
140	female	85	primary	bad	yes	agree	neutral	agree	disagree	disagree	agree	disagree	disagree	agree	disagree	agree	disagree	hardly ever or never	hardly ever or never	hardly ever or never	occasionally	always	hardly ever or never	always	always	occasionally	always	not at all	not at all	not at all	not at all	not at all	not at all	not at all	very good
141	female	73	primary	fair	no	neutral	agree	neutral	agree	disagree	agree	agree	agree	agree	neutral	disagree	disagree	hardly ever or never	hardly ever or never	hardly ever or never	hardly ever or never	always	hardly ever or never	hardly ever or never	always	hardly ever or never	hardly ever or never	not at all	not at all	not at all	occasionally	not at all	not at all	occasionally	fair
142	female	80	senior high	fair	no	agree	agree	agree	agree	agree	strongly agree	strongly agree	agree	strongly agree	agree	agree	agree	hardly ever or never	always	hardly ever or never	hardly ever or never	often	occasionally	hardly ever or never	always	hardly ever or never	hardly ever or never	not at all	not at all	occasionally	occasionally	not at all	not at all	occasionally	very good
143	female	83	college	fair	no	agree	neutral	neutral	neutral	agree	neutral	agree	agree	agree	neutral	neutral	neutral	occasionally	hardly ever or never	hardly ever or never	often	always	hardly ever or never	often	often	often	often	occasionally	occasionally	occasionally	occasionally	not at all	occasionally	not at all	fair
144	female	74	junior high	bad	yes	disagree	disagree	agree	neutral	strongly disagree	strongly agree	disagree	agree	disagree	neutral	disagree	disagree	always	often	often	often	often	always	hardly ever or never	often	occasionally	always	nearly every day	often	often	often	occasionally	often	often	fair
145	male	68	junior high	good	no	agree	agree	agree	neutral	strongly agree	neutral	strongly agree	disagree	disagree	disagree	agree	agree	hardly ever or never		hardly ever or never	occasionally	always	hardly ever or never	hardly ever or never	always	hardly ever or never	hardly ever or never	not at all	occasionally	occasionally	occasionally	occasionally	occasionally	not at all	good
146	female	72	receive no education	good	yes	disagree	disagree	agree	agree	neutral	agree	disagree	neutral	agree	disagree	neutral	neutral	hardly ever or never	hardly ever or never	hardly ever or never	often	always	often	always	often	occasionally	occasionally	occasionally	occasionally	occasionally	occasionally	occasionally	occasionally	occasionally	good
147	female	86	senior high	good	no	agree	agree	agree	disagree	agree	neutral	strongly agree	disagree	agree	neutral	neutral	strongly agree	hardly ever or never	occasionally	hardly ever or never	occasionally	always	occasionally	occasionally	always	occasionally	occasionally	occasionally	occasionally	occasionally	occasionally	occasionally	not at all	occasionally	good
149	female	72	junior high	fair	yes	neutral	agree	agree	neutral	neutral	agree	agree	agree	agree	neutral	strongly agree	neutral	hardly ever or never	hardly ever or never	hardly ever or never	hardly ever or never	often	occasionally	occasionally	always	hardly ever or never	hardly ever or never	occasionally	often	often	often	not at all	occasionally	occasionally	very good
151	female	71	junior high	excellent	no	neutral	agree	agree	agree	agree	agree	agree	agree	strongly agree	agree	strongly agree	strongly agree	hardly ever or never	hardly ever or never	hardly ever or never	hardly ever or never	often	hardly ever or never	hardly ever or never	always	hardly ever or never	hardly ever or never	occasionally	not at all	occasionally	not at all	not at all	not at all	not at all	very good
152	male	61	college	bad	yes	neutral	agree	agree	neutral	neutral	neutral	agree	disagree	agree	disagree	neutral	disagree	hardly ever or never	hardly ever or never	hardly ever or never	hardly ever or never	hardly ever or never	hardly ever or never	hardly ever or never	occasionally	hardly ever or never	hardly ever or never	not at all	not at all	not at all	not at all	not at all	occasionally	not at all	fair
153	female	81	junior high	fair	yes	neutral	agree	agree	agree	agree	disagree	agree	agree	disagree	agree	agree	agree	hardly ever or never	hardly ever or never	hardly ever or never	hardly ever or never	hardly ever or never	hardly ever or never	occasionally	hardly ever or never	hardly ever or never	hardly ever or never	not at all	not at all	not at all	not at all	not at all	not at all	not at all	fair
154	male	67	senior high	fair	no	neutral	disagree	agree	disagree	agree	neutral	neutral	disagree	agree	agree	agree	neutral	often	often	often	often	occasionally	often	occasionally	often	always	often	occasionally	occasionally	occasionally	often	not at all	occasionally	occasionally	fair
155	male	80	senior high	fair	yes	neutral	disagree	disagree	agree	neutral	neutral	neutral	agree	neutral	agree	agree	agree	occasionally	hardly ever or never	occasionally	occasionally	often	occasionally	occasionally	often	occasionally	occasionally	not at all	occasionally	not at all	not at all	not at all	occasionally	not at all	good
158	male	73	primary	fair	yes	agree	agree	agree	agree	agree	agree	neutral	neutral	neutral	agree	agree	agree	often	often	often	often	always	often	often	always	often	often	often	occasionally	occasionally	occasionally	occasionally	often	occasionally	very good
160	female	72	senior high	bad	yes	neutral	agree	agree	neutral	neutral	neutral	agree	disagree	agree	disagree	neutral	disagree	hardly ever or never	hardly ever or never	hardly ever or never	hardly ever or never	hardly ever or never	hardly ever or never	hardly ever or never	occasionally	hardly ever or never	hardly ever or never	not at all	not at all	not at all	not at all	not at all	occasionally	not at all	fair
161	female	61	senior high	good	no	neutral	agree	agree	neutral	neutral		agree	disagree	agree	disagree	neutral	disagree	hardly ever or never	hardly ever or never	hardly ever or never	hardly ever or never	hardly ever or never	hardly ever or never	hardly ever or never		hardly ever or never	hardly ever or never	not at all	not at all	not at all	not at all	not at all	occasionally	not at all	fair
162		67	college	fair	yes	neutral	agree	strongly agree	disagree	agree	neutral	agree	disagree	agree	disagree	agree	agree	hardly ever or never	hardly ever or never	hardly ever or never	hardly ever or never	always	hardly ever or never	hardly ever or never	always	hardly ever or never	hardly ever or never	not at all	occasionally	not at all	not at all	not at all	occasionally	not at all	fair
163	male	74	senior high	good	no	neutral	agree	agree	neutral	neutral	neutral	neutral	neutral	neutral	neutral	strongly agree	agree											not at all	not at all	not at all	not at all	not at all	not at all	not at all	very good
164	male	76	college	poor	yes	neutral	disagree	neutral	strongly agree	strongly disagree	strongly agree	disagree	strongly agree	strongly disagree	disagree	strongly agree	disagree	always	always	often	always	often	hardly ever or never	often	hardly ever or never	hardly ever or never	always	not at all	often	occasionally	often	often	often	not at all	fair
167	female	80	senior high	fair	yes	neutral	neutral	neutral	agree	neutral	disagree	neutral	disagree	agree	agree	agree	agree	hardly ever or never	hardly ever or never	hardly ever or never	hardly ever or never	hardly ever or never	hardly ever or never	occasionally	always	occasionally	occasionally	occasionally	occasionally	occasionally	not at all	not at all	occasionally	occasionally	good
168	female	66	college	fair	yes	neutral	agree	strongly agree	disagree	agree	neutral	agree	disagree	agree	disagree	agree	agree	hardly ever or never	hardly ever or never	hardly ever or never	hardly ever or never	always	hardly ever or never	hardly ever or never	always	hardly ever or never	hardly ever or never	not at all	occasionally	not at all	not at all	not at all	occasionally	not at all	fair
169	female	69	junior high	good	yes	neutral	agree	agree	neutral	neutral	neutral	agree	disagree	agree	disagree	neutral	disagree	hardly ever or never	hardly ever or never	hardly ever or never	hardly ever or never	hardly ever or never	hardly ever or never	hardly ever or never	occasionally	hardly ever or never	hardly ever or never	not at all	not at all	not at all	not at all	not at all	occasionally	not at all	fair
170	female	67	senior high	excellent	yes	disagree	agree	strongly agree	neutral	agree	disagree	agree	disagree	neutral	disagree	disagree	agree	hardly ever or never	hardly ever or never	hardly ever or never	hardly ever or never	hardly ever or never	hardly ever or never	hardly ever or never	often	hardly ever or never	hardly ever or never	not at all	not at all	not at all	not at all	not at all	not at all	not at all	very good
171	female	64	junior high	fair		agree	agree	agree	agree	agree	agree	agree	strongly agree	agree	agree	strongly agree	agree	occasionally	occasionally	hardly ever or never	occasionally	hardly ever or never	occasionally	hardly ever or never	often	occasionally	occasionally	occasionally	occasionally	occasionally	occasionally	occasionally	occasionally	occasionally	fair
172	female	67	junior high	good		agree	agree	agree	agree	agree	agree	agree	agree	agree	agree	strongly agree	agree	hardly ever or never	hardly ever or never	hardly ever or never	hardly ever or never	occasionally	hardly ever or never	occasionally	often	occasionally	hardly ever or never	occasionally	occasionally	occasionally	occasionally	occasionally	occasionally	occasionally	good
173	female	64	junior high	good	no	neutral	neutral	agree	neutral	agree	neutral	agree	disagree	strongly agree	disagree	agree	agree	hardly ever or never	occasionally	occasionally		always		occasionally	always		occasionally	occasionally	occasionally	occasionally	often	occasionally	occasionally	occasionally	good
174	male	86	primary	good	yes	agree	agree	agree	agree	agree	agree	agree	agree	agree	agree	agree	agree	hardly ever or never	hardly ever or never	hardly ever or never	hardly ever or never	hardly ever or never	occasionally	occasionally	often	hardly ever or never	hardly ever or never	occasionally	occasionally	occasionally	occasionally	occasionally	often	occasionally	good
175	female	68	senior high	good	yes	disagree	agree	strongly agree	disagree	disagree	disagree	disagree	agree	agree	disagree	agree	agree	occasionally	occasionally	hardly ever or never	hardly ever or never	always	always	hardly ever or never	always	occasionally	occasionally	occasionally	occasionally	occasionally	often	occasionally	occasionally	occasionally	good
176	male	74	senior high	bad	yes	agree	strongly agree	agree	disagree	strongly agree	disagree	agree	disagree	strongly agree	disagree	strongly agree	strongly agree	hardly ever or never	hardly ever or never	hardly ever or never	hardly ever or never	occasionally	hardly ever or never	hardly ever or never	always	hardly ever or never	hardly ever or never	not at all	not at all	not at all	not at all	not at all	not at all	not at all	very good
178		69	senior high	good	yes	strongly agree	strongly agree	strongly agree	strongly disagree	strongly agree		strongly agree		strongly agree	strongly disagree	strongly agree	strongly agree	hardly ever or never	hardly ever or never	hardly ever or never	hardly ever or never	always	always	always	always	always	hardly ever or never	not at all	not at all	not at all	not at all	not at all	not at all	not at all	good
180	female	64	junior high	excellent	yes	strongly agree	strongly agree	strongly agree	agree	strongly agree	strongly agree	strongly agree	agree	strongly agree	strongly agree	strongly agree	strongly agree	hardly ever or never	hardly ever or never	hardly ever or never	hardly ever or never	occasionally	hardly ever or never	hardly ever or never	always	hardly ever or never	hardly ever or never	not at all	not at all	not at all	not at all	not at all	not at all	not at all	very good
181		74	junior high	excellent	no	strongly agree	strongly agree	strongly agree	strongly agree	strongly agree	strongly disagree	strongly agree	agree	strongly agree	agree	strongly agree	strongly agree	hardly ever or never	hardly ever or never	hardly ever or never	hardly ever or never	always	hardly ever or never	hardly ever or never	always	hardly ever or never	hardly ever or never	not at all	not at all	not at all	not at all	not at all	occasionally	not at all	very good
182		70	junior high	excellent	no	strongly agree	strongly agree	strongly agree	agree	strongly agree	disagree	strongly agree	agree	strongly agree	agree	strongly agree	strongly agree	hardly ever or never	occasionally	occasionally	hardly ever or never	always	hardly ever or never	hardly ever or never	always	hardly ever or never	hardly ever or never	not at all	not at all	occasionally	occasionally	not at all	not at all	not at all	very good
183	female	65	senior high	good	yes	strongly agree	strongly agree	strongly agree	agree	agree	agree	agree	agree	strongly agree	strongly agree	strongly agree	strongly agree	hardly ever or never	hardly ever or never	hardly ever or never	hardly ever or never	always	hardly ever or never	hardly ever or never	occasionally	hardly ever or never	hardly ever or never	not at all	not at all	not at all	not at all	not at all	not at all	not at all	very good
186	female	68	junior high	bad	yes	strongly agree	strongly agree	agree	agree	agree	agree	agree	agree	strongly agree	disagree	agree	agree	hardly ever or never	occasionally	hardly ever or never	hardly ever or never	always	hardly ever or never	always	always	hardly ever or never	hardly ever or never	occasionally	not at all	not at all	not at all	occasionally	occasionally	not at all	fair
187	male	69	junior high	bad	yes	disagree	disagree	disagree	strongly agree	strongly disagree	strongly agree	strongly disagree	strongly agree	strongly disagree	disagree	disagree	strongly disagree	often	often	often	often	occasionally		always	hardly ever or never	hardly ever or never	always	often	often	often	often	occasionally	nearly every day	often	fair
188		73	junior high	bad	yes											agree	disagree	occasionally	occasionally		always	often	occasionally	often	occasionally	often	often	occasionally	occasionally	often	often	occasionally	not at all	occasionally	good
189	male	65	primary	good	no	neutral	neutral	neutral	disagree	neutral	agree	agree	disagree	neutral	agree	disagree	agree	hardly ever or never	occasionally		occasionally	often	hardly ever or never	hardly ever or never	always	hardly ever or never	hardly ever or never	occasionally	occasionally	occasionally	not at all	not at all	occasionally	occasionally	good
190	male	75	senior high	excellent	no	strongly agree	strongly agree	agree	disagree	strongly agree	disagree	strongly agree	strongly disagree	strongly agree	disagree	strongly agree	strongly agree	occasionally	hardly ever or never	hardly ever or never	occasionally	always	hardly ever or never	occasionally	always	hardly ever or never	hardly ever or never	not at all	not at all	not at all	not at all	not at all	not at all	not at all	very good
191	female	70	junior high	poor	yes	neutral	agree	strongly agree	agree	agree	agree	agree	agree	agree	agree	agree	agree	occasionally	occasionally	occasionally	occasionally	occasionally	occasionally	hardly ever or never	always	always	hardly ever or never	occasionally	occasionally	occasionally	often	occasionally	occasionally	occasionally	good
192	female	79	primary	good	yes	strongly agree	strongly agree	strongly agree	agree	agree	neutral	agree	strongly agree	strongly agree	neutral	neutral	agree	hardly ever or never	hardly ever or never	hardly ever or never	always	always	hardly ever or never	occasionally	always	hardly ever or never	hardly ever or never	not at all	not at all	not at all	not at all	not at all	not at all	not at all	very good
193	female	70	junior high	poor	yes	neutral	agree	agree	strongly disagree	agree	neutral	agree	agree	agree	neutral	strongly agree	agree	hardly ever or never	hardly ever or never	hardly ever or never	hardly ever or never	hardly ever or never	hardly ever or never	hardly ever or never	hardly ever or never	hardly ever or never	hardly ever or never	not at all	not at all	not at all	not at all	not at all	not at all	not at all	fair
194	female	62	senior high	excellent	no	strongly agree	strongly agree	strongly agree	strongly disagree	strongly agree	disagree	strongly agree	strongly disagree	strongly agree	strongly disagree	strongly agree	strongly agree	hardly ever or never	hardly ever or never	hardly ever or never	hardly ever or never	always	hardly ever or never	hardly ever or never	always	hardly ever or never	hardly ever or never	not at all	not at all	not at all	not at all	not at all	not at all	not at all	very good
195	female	65	junior high	poor	no	agree	agree	agree	agree	agree	agree	agree	agree	neutral	agree	agree	agree	hardly ever or never	hardly ever or never	hardly ever or never	hardly ever or never	occasionally	hardly ever or never	hardly ever or never	hardly ever or never	hardly ever or never	hardly ever or never								very good
196	female	65	receive no education	fair	yes	neutral	strongly agree	strongly agree	strongly agree	strongly disagree	disagree	strongly agree	strongly agree	strongly agree	strongly disagree	disagree	strongly agree	occasionally	hardly ever or never	hardly ever or never	occasionally	always	hardly ever or never	hardly ever or never	always	hardly ever or never	hardly ever or never	not at all	not at all	not at all	not at all	not at all	occasionally	occasionally	very good
197	female	66	junior high	good	yes	agree	agree	agree	disagree	disagree	neutral	disagree	strongly disagree	disagree	disagree	agree	agree	hardly ever or never	hardly ever or never	hardly ever or never	occasionally	always	hardly ever or never	hardly ever or never	always	hardly ever or never	hardly ever or never	often	occasionally	occasionally	not at all	not at all	not at all	not at all	good
199	female	61	senior high	excellent	no	disagree	strongly agree	neutral	disagree	disagree	agree	agree	disagree	agree	disagree	strongly agree	strongly agree	hardly ever or never	hardly ever or never	hardly ever or never	hardly ever or never	occasionally	hardly ever or never	hardly ever or never	always	hardly ever or never	hardly ever or never	not at all	not at all	not at all	not at all	not at all	not at all	not at all	very good

## Sheet: legend
Supplementary File 3: dataset for Sample 3.
cesd: CES-D (depression)
gad: GAD (anxiety)
