# Supplementary material for: A brief version of the Attitudes to Ageing Questionnaire for older Chinese adults: development and psychometric evaluation
Source: BMC Psychol. 2024 Apr 1;12:181. doi: 10.1186/s40359-024-01691-z (PMC10986028; doi:10.1186/s40359-024-01691-z)
Supplement: Supplementary file 5 — Supplementary Material 5 [file 40359_2024_1691_MOESM5_ESM.xlsx]

## Sheet: data
id	valid_sample	age_year	education	aaq_1	aaq_2	aaq_3	aaq_4	aaq_5	aaq_6	aaq_7	aaq_8	aaq_9	aaq_10	aaq_11	aaq_12	aaq_13	aaq_14	aaq_15	aaq_16	aaq_17	aaq_18	aaq_19	aaq_20	aaq_21	aaq_22	aaq_23	aaq_24
34	selected for sample 1	75	illiteracy	neutral	strongly disagree	neutral	strongly disagree	neutral	strongly disagree	disagree	strongly disagree	disagree	neutral	strongly disagree	disagree	disagree	strongly disagree	neutral	neutral	strongly agree	neutral	disagree	strongly disagree	neutral	strongly disagree	disagree	agree
35	selected for sample 1	81	primary school	agree	neutral	neutral	neutral	neutral	neutral	agree	disagree	disagree	disagree	neutral	disagree	disagree	agree	agree	agree	strongly disagree	agree	disagree	disagree	agree	strongly disagree	disagree	agree
36	selected for sample 1	62	high school	strongly agree	strongly agree	disagree	strongly agree	strongly agree	disagree	strongly agree	strongly disagree	strongly disagree	strongly agree	strongly agree	neutral	neutral	strongly agree	strongly disagree	strongly agree	strongly disagree	strongly agree	neutral	strongly disagree	strongly agree	strongly disagree	strongly disagree	neutral
37	not selected for sample 1	74	primary school	neutral	neutral	neutral	strongly disagree	disagree	disagree		strongly disagree	agree	neutral	neutral	disagree	agree	neutral	strongly disagree	disagree	disagree	neutral	neutral	strongly disagree	disagree	disagree	agree	strongly agree
38	selected for sample 1	70	primary school	strongly agree	strongly agree	strongly disagree	strongly agree	strongly agree	strongly disagree	strongly agree	strongly agree	strongly disagree	strongly agree	strongly agree	strongly disagree	strongly disagree	neutral	strongly disagree	strongly disagree	strongly agree	strongly agree	strongly disagree	strongly disagree	strongly agree	strongly disagree	neutral	strongly agree
39	not selected for sample 1	79	primary school	neutral	agree		neutral	neutral	strongly disagree	neutral	neutral	disagree	neutral	disagree	disagree	disagree	neutral	strongly disagree	neutral	neutral	agree	neutral	strongly disagree	neutral	strongly disagree	strongly agree	neutral
40	selected for sample 1	70	high school	disagree	neutral	disagree	strongly agree	agree	neutral	neutral	neutral	neutral	agree	agree	neutral	strongly agree	agree	neutral	neutral	neutral	agree	disagree	strongly disagree	strongly agree	strongly disagree	neutral	neutral
41	selected for sample 1	63	high school	strongly agree	neutral	agree	strongly agree	strongly agree	disagree	strongly agree	agree	neutral	strongly agree	strongly agree	disagree	strongly agree	strongly agree	neutral	strongly agree	disagree	neutral	strongly disagree	strongly disagree	disagree	neutral	strongly agree	strongly agree
42	selected for sample 1	64	trade or technical certificate	neutral	agree	neutral	strongly agree	agree	strongly disagree	agree	agree	strongly disagree	agree	agree	strongly disagree	agree	agree	strongly disagree	strongly disagree	strongly disagree	agree	disagree	strongly disagree	agree	strongly disagree	neutral	agree
43	selected for sample 1	62	high school	neutral	neutral	disagree	neutral	neutral	strongly disagree	strongly agree	strongly agree	agree	neutral	agree	strongly disagree	neutral	agree	strongly disagree	neutral	strongly disagree	neutral	disagree	strongly disagree	agree	disagree	neutral	agree
44	selected for sample 1	76	trade or technical certificate	neutral	disagree	disagree	disagree	disagree	neutral	neutral	disagree	disagree	neutral	disagree	disagree	neutral	disagree	disagree	strongly disagree	disagree	agree	strongly disagree	strongly disagree	neutral	disagree	neutral	neutral
45	selected for sample 1	78	primary school	strongly agree	strongly agree	disagree	strongly agree	neutral	disagree	strongly agree	disagree	strongly agree	strongly agree	disagree	neutral	neutral	disagree	disagree	strongly agree	strongly disagree	strongly agree	disagree	disagree	strongly agree	strongly disagree	strongly disagree	strongly agree
46	selected for sample 1	69	high school	neutral	strongly disagree	neutral	strongly disagree	strongly disagree	strongly disagree	neutral	strongly agree	strongly agree	strongly agree	strongly agree	strongly agree	strongly agree	strongly agree	strongly agree	strongly agree	strongly agree	strongly agree	strongly agree	strongly agree	strongly agree	strongly agree	strongly agree	strongly agree
47	selected for sample 1	60	college diploma or degree	neutral	disagree	strongly disagree	disagree	disagree	disagree	strongly agree	neutral	disagree	neutral	disagree	strongly disagree	neutral	neutral	disagree	neutral	neutral	agree	strongly disagree	strongly disagree	agree	strongly disagree	neutral	agree
48	not selected for sample 1		high school	disagree	strongly disagree	strongly disagree	strongly disagree	strongly agree	strongly disagree	disagree	strongly disagree	strongly disagree	strongly agree	strongly agree	strongly disagree	strongly agree	strongly agree	strongly agree	disagree	strongly disagree	strongly agree	disagree	strongly disagree	strongly agree	strongly disagree	strongly agree	strongly agree
49	selected for sample 1	74	high school	strongly agree	strongly agree	strongly agree	strongly agree	strongly agree	strongly agree	strongly agree	strongly agree	strongly agree	strongly agree	strongly agree	strongly agree	strongly agree	strongly agree	strongly agree	strongly agree	strongly agree	strongly agree	strongly agree	strongly disagree	strongly agree	strongly disagree	strongly agree	strongly agree
50	selected for sample 1	65	university degree	neutral	disagree	disagree	neutral	disagree	disagree	agree	neutral	strongly disagree	neutral	disagree	neutral	strongly agree	disagree	disagree	disagree	neutral	neutral	disagree	strongly disagree	strongly agree	disagree	agree	strongly agree
51	selected for sample 1	72	high school	strongly agree	strongly agree	neutral	strongly agree	strongly agree	strongly disagree	strongly agree	strongly disagree	strongly disagree	strongly agree	strongly disagree	strongly disagree	strongly agree	neutral	strongly agree	strongly agree	strongly agree	strongly agree	neutral	strongly disagree	strongly agree	strongly disagree	strongly agree	strongly agree
52	selected for sample 1	73	high school	agree	agree	neutral	neutral	strongly agree	neutral	strongly agree	neutral	disagree	strongly agree	disagree	neutral	agree	disagree	strongly agree	strongly agree	neutral	strongly agree	neutral	strongly disagree	strongly agree	strongly disagree	neutral	strongly agree
53	selected for sample 1	64	high school	strongly disagree	neutral	disagree	agree	disagree	disagree	disagree	strongly disagree	neutral	neutral	neutral	disagree	neutral	agree	neutral	strongly disagree	neutral	strongly agree	neutral	strongly disagree	strongly disagree	strongly disagree	strongly agree	strongly agree
54	selected for sample 1	71	high school	disagree	disagree	strongly disagree	agree	disagree	strongly disagree	strongly agree	strongly disagree	strongly disagree	strongly agree	neutral	disagree	strongly agree	disagree	strongly disagree	strongly disagree	strongly disagree	agree	neutral	strongly disagree	strongly agree	strongly disagree	neutral	strongly agree
55	selected for sample 1	65	trade or technical certificate	neutral	neutral	disagree	disagree	neutral	strongly disagree	strongly agree	strongly disagree	strongly disagree	strongly agree	strongly agree	strongly disagree	strongly agree	disagree	neutral	strongly agree	strongly disagree	neutral	strongly agree	strongly disagree	neutral	strongly disagree	strongly disagree	strongly agree
56	selected for sample 1	80	high school	disagree	strongly disagree	disagree	disagree	disagree	disagree	strongly agree	disagree	neutral	agree	strongly disagree	disagree	disagree	disagree	agree	strongly disagree	strongly disagree	agree	agree	agree	agree	disagree	disagree	neutral
57	selected for sample 1	60	high school	neutral	disagree	agree	agree	neutral	agree	agree	strongly agree	neutral	agree	strongly agree	strongly agree	strongly agree	strongly disagree	disagree	strongly agree	agree	agree	strongly agree	disagree	agree	agree	strongly disagree	agree
58	selected for sample 1	62	high school	disagree	neutral	disagree	neutral	neutral	agree	strongly agree	strongly disagree	disagree	disagree	strongly disagree	disagree	disagree	strongly disagree	strongly agree	strongly disagree	neutral	agree	neutral	strongly disagree	agree	disagree	neutral	neutral
59	selected for sample 1	63	college diploma or degree	disagree	strongly disagree	disagree	strongly disagree	strongly disagree	agree	agree	strongly disagree	disagree	disagree	strongly disagree	disagree	disagree	strongly disagree	disagree	strongly disagree	neutral	disagree	disagree	disagree	strongly disagree	disagree	disagree	disagree
60	selected for sample 1	62	trade or technical certificate	neutral	neutral	disagree	strongly disagree	disagree	disagree	agree	disagree	neutral	neutral	agree	strongly disagree	neutral	neutral	strongly disagree	neutral	disagree	neutral	strongly disagree	strongly disagree	agree	strongly disagree	neutral	agree
61	selected for sample 1	66	university degree	agree	agree	strongly disagree	disagree	agree	strongly disagree	strongly agree	agree	disagree	neutral	disagree	strongly disagree	disagree	neutral	disagree	agree	strongly disagree	neutral	agree	strongly disagree	strongly agree	strongly disagree	neutral	agree
62	selected for sample 1	61	university degree	neutral	neutral	strongly disagree	neutral	neutral	strongly disagree	strongly agree	neutral	strongly agree	neutral	strongly agree	strongly disagree	neutral	neutral	strongly disagree	neutral	disagree	strongly agree	strongly disagree	strongly disagree	agree	strongly disagree	disagree	agree
63	selected for sample 1	65	college diploma or degree	strongly agree	neutral	disagree	neutral	neutral	disagree	agree	disagree	strongly disagree	agree	neutral	neutral	neutral	neutral	strongly disagree	strongly disagree	strongly disagree	strongly agree	neutral	strongly disagree	strongly agree	disagree	agree	strongly agree
64	selected for sample 1	66	university degree	disagree	neutral	strongly disagree	agree	neutral	strongly disagree	agree	agree	strongly disagree	neutral	agree	disagree	strongly disagree	strongly agree	disagree	strongly disagree	strongly disagree	agree	agree	strongly disagree	strongly agree	strongly disagree	neutral	agree
65	selected for sample 1	61	trade or technical certificate	strongly disagree	strongly disagree	disagree	strongly disagree	disagree	disagree	agree	disagree	disagree	disagree	neutral	disagree	disagree	neutral	disagree	disagree	disagree	disagree	disagree	strongly disagree	neutral	disagree	disagree	neutral
66	selected for sample 1	78	high school	neutral	neutral	disagree	neutral	disagree	disagree	agree	disagree	disagree	neutral	neutral	disagree	strongly disagree	strongly disagree	disagree	strongly disagree	strongly agree	strongly agree	strongly disagree	strongly disagree	strongly agree	strongly disagree	strongly agree	strongly agree
67	not selected for sample 1	60	high school		disagree	strongly disagree	neutral	neutral	disagree	strongly disagree	disagree	disagree	disagree	disagree	strongly disagree	neutral	neutral	strongly disagree	disagree	strongly disagree	disagree	disagree	strongly disagree	disagree	strongly disagree	neutral	strongly disagree
68	selected for sample 1	60	college diploma or degree	strongly disagree	disagree	disagree	neutral	neutral	neutral	agree	neutral	strongly disagree	agree	neutral	strongly disagree	neutral	agree	strongly disagree	agree	strongly disagree	neutral	neutral	strongly disagree	neutral	disagree	neutral	agree
69	selected for sample 1	62	high school	neutral	neutral	disagree	disagree	neutral	disagree	neutral	neutral	disagree	neutral	neutral	disagree	disagree	disagree	disagree	neutral	disagree	agree	neutral	disagree	disagree	disagree	disagree	neutral
70	selected for sample 1	79	primary school	strongly agree	strongly agree	strongly agree	strongly agree	strongly agree	strongly agree	strongly agree	strongly agree	strongly agree	strongly agree	strongly disagree	strongly agree	strongly agree	strongly agree	strongly agree	strongly disagree	strongly disagree	strongly agree	strongly agree	strongly agree	strongly agree	strongly agree	strongly agree	strongly agree
71	not selected for sample 1	55	college diploma or degree	neutral	neutral	disagree	neutral	neutral	disagree	strongly agree	strongly agree	agree	neutral	agree	disagree	neutral	agree	strongly disagree	agree	disagree	strongly agree	disagree	strongly disagree	strongly agree	strongly disagree	strongly agree	strongly agree
72	selected for sample 1	72	illiteracy	neutral	agree	neutral	agree	agree	strongly disagree	neutral	disagree	disagree	agree	strongly disagree	agree	agree	strongly agree	neutral	agree	strongly agree	agree	neutral	strongly disagree	agree	agree	agree	agree
73	selected for sample 1	79	high school	neutral	strongly agree	agree	neutral	disagree	disagree	strongly agree	disagree	disagree	neutral	disagree	strongly agree	neutral	neutral	disagree	disagree	strongly agree	agree	disagree	strongly disagree	agree	strongly disagree	disagree	agree
74	not selected for sample 1	68	primary school
75	selected for sample 1	68	university degree	neutral	neutral	neutral	disagree	neutral	disagree	strongly agree	neutral	neutral	agree	agree	strongly disagree	strongly agree	agree	disagree	agree	neutral	agree	agree	strongly disagree	neutral	strongly disagree	agree	strongly agree
76	selected for sample 1	60	high school	agree	neutral	strongly disagree	neutral	neutral	strongly disagree	agree	neutral	strongly disagree	agree	agree	disagree	disagree	agree	disagree	neutral	strongly disagree	neutral	neutral	strongly disagree	disagree	strongly disagree	agree	agree
77	selected for sample 1	62	high school	strongly disagree	disagree	disagree	disagree	agree	strongly disagree	strongly agree	neutral	disagree	strongly agree	strongly agree	strongly disagree	agree	agree	strongly disagree	disagree	strongly disagree	strongly agree	strongly agree	strongly disagree	strongly agree	strongly disagree	strongly agree	agree
78	selected for sample 1	65	trade or technical certificate	strongly disagree	disagree	neutral	neutral	agree	strongly disagree	strongly agree	neutral	neutral	strongly agree	agree	strongly disagree	agree	agree	neutral	neutral	disagree	agree	agree	strongly disagree	agree	strongly disagree	agree	strongly agree
79	selected for sample 1	72	university degree	neutral	strongly disagree	strongly disagree	strongly disagree	neutral	strongly disagree	strongly agree	disagree	strongly disagree	neutral	disagree	strongly disagree	neutral	neutral	strongly disagree	neutral	disagree	neutral	strongly disagree	strongly disagree	disagree	strongly disagree	agree	neutral
80	selected for sample 1	63	college diploma or degree	neutral	disagree	disagree	neutral	neutral	strongly disagree	neutral	neutral	strongly disagree	neutral	agree	disagree	neutral	neutral	neutral	disagree	strongly disagree	agree	strongly disagree	strongly disagree	agree	strongly disagree	neutral	agree
81	selected for sample 1	73	college diploma or degree	neutral	neutral	agree	strongly disagree	neutral	neutral	strongly agree	neutral	agree	agree	neutral	strongly disagree	agree	strongly disagree	strongly agree	disagree	agree	neutral	neutral	strongly disagree	agree	strongly disagree	neutral	agree
82	selected for sample 1	70	university degree	disagree	strongly disagree	strongly disagree	strongly disagree	neutral	strongly disagree	strongly agree	neutral	disagree	strongly agree	neutral	strongly disagree	strongly agree	strongly agree	strongly disagree	neutral	disagree	strongly agree	neutral	strongly disagree	strongly agree	neutral	neutral	strongly agree
83	selected for sample 1	60	high school	neutral	agree	strongly disagree	agree	disagree	agree	strongly agree	strongly disagree	agree	disagree	neutral	agree	neutral	neutral	neutral	agree	agree	agree	neutral	strongly disagree	agree	strongly disagree	neutral	strongly agree
84	not selected for sample 1	68	college diploma or degree	strongly agree	strongly agree	strongly disagree	neutral		strongly disagree	neutral	neutral	strongly disagree	strongly disagree	strongly disagree	strongly disagree	strongly agree	strongly agree	strongly disagree	strongly agree	strongly disagree	strongly agree	strongly disagree	strongly disagree	agree	strongly disagree	strongly agree	strongly agree
85	selected for sample 1	62	primary school	strongly agree	neutral	strongly disagree	strongly disagree	agree	strongly disagree	disagree	strongly disagree	strongly disagree	neutral	agree	strongly disagree	strongly disagree	disagree	strongly disagree	agree	strongly disagree	disagree	strongly disagree	strongly disagree	disagree	strongly disagree	disagree	agree
86	selected for sample 1	72	high school	strongly disagree	disagree	strongly disagree	disagree	disagree	strongly disagree	strongly agree	disagree	disagree	neutral	neutral	disagree	agree	agree	strongly disagree	neutral	disagree	neutral	strongly disagree	strongly disagree	agree	strongly disagree	agree	agree
87	selected for sample 1	67	high school	strongly disagree	disagree	disagree	neutral	disagree	disagree	agree	neutral	strongly disagree	agree	agree	strongly disagree	strongly disagree	strongly disagree	disagree	neutral	strongly disagree	agree	strongly disagree	strongly disagree	agree	strongly disagree	disagree	agree
88	selected for sample 1	67	primary school	neutral	neutral	disagree	neutral	neutral	neutral	strongly agree	disagree	neutral	neutral	strongly disagree	neutral	neutral	neutral	disagree	disagree	neutral	neutral	neutral	strongly disagree	neutral	disagree	neutral	neutral
89	selected for sample 1	68	high school	strongly disagree	strongly disagree	agree	strongly disagree	neutral	strongly disagree	strongly agree	disagree	strongly disagree	agree	disagree	neutral	agree	strongly disagree	agree	strongly disagree	disagree	neutral	disagree	strongly disagree	agree	strongly disagree	disagree	neutral
90	not selected for sample 1	70	illiteracy	disagree	neutral		neutral	agree	agree	neutral		strongly agree			neutral	neutral	neutral	neutral	neutral	disagree	disagree	disagree	strongly disagree	disagree	strongly disagree	disagree	disagree
91	selected for sample 1	68	high school	strongly agree	neutral	neutral	neutral	neutral	strongly agree	strongly agree	neutral	disagree	agree	neutral	disagree	neutral	neutral	strongly disagree	agree	disagree	agree	disagree	strongly disagree	agree	disagree	agree	agree
92	selected for sample 1	72	illiteracy	strongly disagree	disagree	strongly disagree	strongly disagree	disagree	strongly agree	neutral	disagree	strongly disagree	neutral	neutral	strongly disagree	neutral	agree	strongly disagree	neutral	strongly disagree	disagree	neutral	strongly disagree	neutral	strongly disagree	neutral	neutral
93	selected for sample 1	71	illiteracy	strongly agree	strongly agree	neutral	neutral	neutral	neutral	strongly agree	strongly agree	strongly agree	strongly agree	strongly agree	strongly agree	strongly agree	strongly agree	strongly agree	strongly agree	strongly agree	strongly agree	strongly agree	strongly disagree	strongly agree	strongly agree	strongly agree	strongly agree
94	not selected for sample 1	68	illiteracy	neutral	disagree	disagree	disagree	disagree	disagree	agree	disagree	disagree	disagree	disagree	disagree	disagree	disagree	disagree	neutral
95	selected for sample 1	72	primary school	agree	disagree	disagree	neutral	strongly disagree	strongly disagree	neutral	neutral	disagree	disagree	strongly disagree	strongly disagree	strongly disagree	agree	disagree	neutral	disagree	strongly agree	neutral	strongly disagree	agree	strongly disagree	neutral	neutral
96	selected for sample 1	84	primary school	neutral	neutral	agree	agree	strongly agree	neutral	strongly agree	strongly disagree	neutral	neutral	disagree	strongly disagree	strongly disagree	strongly agree	strongly disagree	strongly agree	strongly disagree	strongly agree	strongly agree	strongly disagree	strongly agree	strongly disagree	strongly agree	strongly agree
97	selected for sample 1	66	primary school	disagree	disagree	disagree	neutral	neutral	neutral	agree	disagree	disagree	neutral	disagree	neutral	neutral	neutral	disagree	neutral	neutral	neutral	disagree	strongly disagree	neutral	disagree	neutral	neutral
98	not selected for sample 1	58	high school	strongly disagree	strongly disagree	strongly disagree	disagree	disagree	strongly disagree	agree	strongly disagree	strongly agree	neutral	strongly disagree	strongly agree	strongly agree	strongly agree	neutral	strongly agree	strongly disagree	strongly agree	strongly agree	strongly disagree	strongly agree	strongly disagree	neutral	strongly agree
99	selected for sample 1	66	trade or technical certificate	strongly disagree	strongly disagree	strongly disagree	disagree	disagree	strongly disagree	strongly agree	strongly agree	strongly disagree	strongly agree	neutral	strongly disagree	strongly agree	strongly agree	neutral	strongly disagree	strongly disagree	strongly agree	strongly agree	strongly disagree	strongly agree	strongly disagree	neutral	strongly agree
100	selected for sample 1	66	high school	strongly disagree	disagree	strongly disagree	strongly disagree	disagree	strongly disagree	disagree	strongly agree	strongly agree	neutral	neutral	strongly disagree	neutral	disagree	neutral	neutral	disagree	neutral	disagree	strongly disagree	strongly agree	strongly disagree	disagree	agree
101	not selected for sample 1	74	high school				strongly agree	agree	strongly disagree	strongly agree	strongly agree	strongly disagree	strongly disagree	strongly agree		strongly agree	strongly agree	disagree	agree	disagree	strongly agree	disagree	strongly disagree	strongly agree	strongly disagree	strongly agree	strongly agree
102	selected for sample 1	62	high school	strongly disagree	strongly disagree	strongly agree	strongly agree	strongly agree	disagree	strongly disagree	strongly disagree	strongly disagree	strongly agree	strongly agree	strongly disagree	strongly agree	strongly agree	strongly disagree	strongly agree	strongly disagree	strongly agree	strongly disagree	strongly disagree	strongly agree	strongly disagree	strongly disagree	strongly agree
103	selected for sample 1	72	primary school	strongly disagree	disagree	strongly disagree	strongly disagree	disagree	strongly disagree	disagree	strongly agree	strongly agree	neutral	neutral	strongly disagree	neutral	disagree	neutral	neutral	disagree	neutral	disagree	strongly disagree	strongly agree	strongly disagree	disagree	agree
104	selected for sample 1	62	college diploma or degree	strongly agree	strongly disagree	disagree	strongly disagree	disagree	disagree	strongly agree	strongly disagree	strongly agree	disagree	strongly disagree	disagree	disagree	strongly disagree	disagree	strongly disagree	disagree	neutral	neutral	strongly disagree	disagree	disagree	strongly disagree	disagree
105	selected for sample 1	64	high school	disagree	neutral	strongly disagree	neutral	neutral	strongly disagree	neutral	neutral	neutral	neutral	disagree	strongly disagree	neutral	neutral	neutral	neutral	strongly disagree	neutral	neutral	strongly disagree	strongly agree	neutral	agree	neutral
106	selected for sample 1	62	primary school	neutral	strongly disagree	disagree	disagree	neutral	strongly agree	strongly agree	agree	neutral	neutral	agree	strongly disagree	neutral	agree	strongly disagree	neutral	strongly disagree	strongly agree	neutral	strongly disagree	agree	neutral	agree	neutral
107	selected for sample 1	72	trade or technical certificate	agree	agree	strongly agree	neutral	neutral	strongly agree	strongly agree	strongly agree	strongly disagree	strongly agree	strongly disagree	strongly disagree	neutral	strongly agree	strongly disagree	agree	strongly disagree	agree	neutral	strongly disagree	strongly agree	strongly disagree	strongly agree	strongly agree
108	selected for sample 1	71	college diploma or degree	agree	neutral	disagree	neutral	disagree	strongly disagree	strongly agree	disagree	disagree	disagree	disagree	strongly disagree	disagree	disagree	disagree	strongly disagree	disagree	strongly agree	neutral	strongly disagree	agree	strongly disagree	disagree	neutral
109	selected for sample 1	60	primary school	strongly disagree	strongly disagree	strongly agree	strongly disagree	strongly agree	strongly disagree	strongly agree	strongly agree	strongly agree	strongly agree	strongly agree	strongly agree	strongly agree	strongly agree	strongly disagree	strongly disagree	strongly disagree	strongly agree	strongly agree	strongly disagree	strongly agree	strongly disagree	strongly agree	strongly agree
110	not selected for sample 1	62	college diploma or degree	strongly disagree	disagree	disagree	strongly disagree	disagree	disagree	neutral	neutral	strongly disagree		disagree	strongly disagree	neutral	neutral	disagree	strongly disagree	disagree	neutral	strongly disagree	strongly disagree	neutral	neutral	strongly disagree	neutral
111	selected for sample 1	77	college diploma or degree	neutral	disagree	strongly disagree	neutral	neutral	strongly disagree	strongly agree	neutral	strongly disagree	neutral	neutral	strongly disagree	neutral	neutral	disagree	neutral	strongly disagree	strongly agree	neutral	disagree	neutral	strongly agree	neutral	neutral
112	selected for sample 1	64	trade or technical certificate	strongly disagree	disagree	strongly disagree	strongly disagree	disagree	neutral	strongly agree	disagree	strongly agree	strongly agree	strongly agree	strongly disagree	strongly agree	neutral	neutral	strongly disagree	neutral	strongly agree	neutral	strongly disagree	strongly agree	neutral	strongly agree	strongly agree
113	not selected for sample 1	75	trade or technical certificate	neutral	disagree	strongly disagree	neutral	disagree	strongly disagree	neutral	disagree	disagree	disagree	neutral	strongly disagree	neutral	neutral	disagree	disagree
114	selected for sample 1	73	illiteracy	disagree	strongly disagree	disagree	disagree	disagree	strongly disagree	neutral	disagree	disagree	neutral	disagree	disagree	disagree	disagree	disagree	disagree	disagree	disagree	disagree	strongly disagree	disagree	strongly disagree	disagree	disagree
B001A	selected for sample 1	76	high school	disagree	disagree	strongly disagree	strongly disagree	disagree	strongly disagree	neutral	disagree	strongly disagree	disagree	disagree	strongly disagree	neutral	disagree	disagree	strongly disagree	strongly disagree	agree	disagree	strongly disagree	neutral	strongly disagree	neutral	neutral
B001B	selected for sample 1	73	primary school	strongly agree	disagree	disagree	disagree	agree	agree	agree	strongly agree	agree	agree	strongly agree	strongly disagree	agree	agree	neutral	agree	disagree	strongly agree	agree	disagree	agree	disagree	strongly agree	strongly agree
B002A	selected for sample 1	66	high school	neutral	neutral	neutral	neutral	neutral	strongly disagree	strongly agree	neutral	disagree	strongly agree	neutral	strongly disagree	strongly agree	strongly agree	strongly disagree	strongly agree	strongly disagree	disagree	strongly disagree	strongly disagree	strongly agree	strongly disagree	strongly agree	strongly agree
B002B	selected for sample 1	72	trade or technical certificate	strongly agree	neutral	neutral	neutral	strongly agree	strongly disagree	strongly agree	neutral	disagree	neutral	neutral	neutral	strongly agree	neutral	neutral	neutral	neutral	neutral	neutral	strongly disagree	neutral	strongly disagree	neutral	strongly agree
B003A	selected for sample 1	67	college diploma or degree	agree	strongly agree	strongly disagree	disagree	disagree	strongly disagree	strongly agree	neutral	strongly disagree	disagree	neutral	strongly disagree	strongly agree	neutral	neutral	neutral	strongly disagree	agree	strongly disagree	strongly disagree	agree	strongly disagree	neutral	neutral
B003B	not selected for sample 1	69	college diploma or degree	strongly disagree	strongly disagree	neutral	strongly disagree	strongly agree	agree	agree		strongly disagree	agree	agree	disagree	strongly agree	strongly agree	strongly agree	strongly disagree	strongly disagree	strongly agree	strongly agree	strongly disagree	strongly agree	neutral	strongly agree	strongly agree
B004A	selected for sample 1	70	trade or technical certificate	agree	agree	strongly disagree	agree	agree	strongly disagree	agree	agree	strongly disagree	neutral	agree	strongly disagree	agree	agree	strongly disagree	agree	strongly disagree	agree	agree	strongly disagree	agree	strongly disagree	agree	agree
B004B	selected for sample 1	67	high school	strongly agree	neutral	strongly disagree	agree	agree	strongly disagree	strongly agree	strongly agree	strongly disagree	strongly disagree	strongly disagree	strongly disagree	strongly disagree	strongly agree	strongly disagree	strongly agree	strongly disagree	strongly agree	strongly agree	strongly disagree	strongly agree	strongly disagree	strongly agree	strongly agree
B005A	selected for sample 1	75	trade or technical certificate	strongly agree	strongly agree	strongly disagree	strongly agree	agree	strongly disagree	strongly agree	strongly disagree	neutral	strongly agree	disagree	strongly disagree	strongly disagree	strongly agree	neutral	strongly agree	disagree	strongly agree	strongly agree	strongly disagree	strongly agree	agree	neutral	neutral
B005B	selected for sample 1	80	college diploma or degree	neutral	neutral	disagree	agree	neutral	strongly disagree	agree	neutral	strongly disagree	agree	neutral	strongly disagree	neutral	agree	disagree	disagree	strongly disagree	agree	strongly disagree	strongly disagree	agree	strongly disagree	neutral	agree
B006A	selected for sample 1	69	college diploma or degree	neutral	disagree	strongly disagree	neutral	neutral	disagree	neutral	disagree	disagree	disagree	strongly agree	strongly disagree	strongly agree	neutral	strongly disagree	disagree	disagree	neutral	strongly disagree	strongly disagree	agree	strongly disagree	disagree	neutral
B006B	selected for sample 1	65	illiteracy	neutral	agree	strongly disagree	agree	neutral	strongly disagree	agree	agree	neutral	neutral	agree	strongly disagree	strongly disagree	disagree	disagree	neutral	disagree	agree	strongly disagree	strongly disagree	agree	strongly disagree	neutral	agree
B007A	selected for sample 1	74	high school	neutral	strongly disagree	strongly disagree	neutral	strongly agree	strongly disagree	agree	neutral	neutral	neutral	strongly agree	strongly disagree	strongly agree	strongly agree	strongly disagree	neutral	strongly disagree	strongly agree	strongly disagree	strongly disagree	strongly agree	strongly disagree	strongly agree	strongly agree
B007B	selected for sample 1	72	high school	disagree	neutral	strongly disagree	disagree	neutral	neutral	neutral	neutral	agree	agree	neutral	neutral	neutral	neutral	strongly disagree	agree	strongly disagree	agree	strongly disagree	strongly disagree	agree	strongly disagree	agree	agree
B008A	selected for sample 1	72	high school	agree	disagree	strongly disagree	strongly disagree	disagree	agree	strongly agree	disagree	strongly disagree	agree	disagree	agree	disagree	strongly disagree	agree	strongly disagree	agree	strongly agree	strongly disagree	strongly disagree	agree	strongly disagree	disagree	agree
B008B	selected for sample 1	65	primary school	neutral	disagree	disagree	agree	neutral	strongly disagree	agree	neutral	neutral	agree	strongly disagree	strongly disagree	strongly agree	strongly disagree	neutral	neutral	strongly disagree	neutral	neutral	strongly disagree	disagree	agree	neutral	agree
B009A	selected for sample 1	65	college diploma or degree	neutral	neutral	strongly disagree	disagree	neutral	strongly disagree	neutral	neutral	strongly disagree	disagree	neutral	strongly disagree	neutral	neutral	strongly disagree	neutral	strongly disagree	disagree	neutral	strongly disagree	neutral	strongly disagree	neutral	neutral
B009B	selected for sample 1	63	trade or technical certificate	disagree	disagree	disagree	disagree	neutral	neutral	neutral	disagree	disagree	disagree	neutral	disagree	neutral	neutral	neutral	neutral	disagree	disagree	disagree	strongly disagree	agree	disagree	disagree	disagree
B010A	selected for sample 1	68	college diploma or degree	neutral	neutral	strongly disagree	strongly disagree	neutral	strongly disagree	strongly agree	neutral	disagree	neutral	agree	strongly disagree	disagree	agree	strongly disagree	agree	neutral	agree	disagree	strongly disagree	neutral	strongly disagree	strongly agree	strongly agree
B010B	selected for sample 1	63	high school	strongly agree	neutral	strongly disagree	strongly agree	disagree	strongly disagree	strongly agree	strongly agree	strongly disagree	strongly agree	strongly agree	strongly disagree	strongly agree	strongly agree	neutral	strongly agree	strongly disagree	disagree	strongly agree	strongly disagree	strongly agree	strongly disagree	strongly agree	strongly agree
B011A	selected for sample 1	78	college diploma or degree	disagree	disagree	strongly disagree	disagree	disagree	disagree	agree	neutral	strongly disagree	neutral	disagree	disagree	disagree	neutral	neutral	neutral	strongly disagree	strongly agree	disagree	strongly disagree	strongly disagree	disagree	neutral	strongly agree
B011B	selected for sample 1	81	college diploma or degree	neutral	strongly disagree	strongly disagree	neutral	strongly disagree	strongly disagree	strongly agree	strongly disagree	disagree	disagree	strongly disagree	disagree	neutral	disagree	disagree	strongly disagree	disagree	neutral	strongly disagree	strongly disagree	neutral	disagree	disagree	neutral
B012A	selected for sample 1	62	primary school	neutral	neutral	strongly agree	strongly disagree	strongly disagree	disagree	agree	neutral	strongly disagree	agree	strongly agree	neutral	neutral	neutral	neutral	neutral	strongly disagree	neutral	strongly disagree	strongly disagree	strongly agree	strongly disagree	neutral	strongly agree
B012B	selected for sample 1	62	high school	disagree	disagree	strongly disagree	neutral	neutral	strongly disagree	strongly agree	disagree	strongly disagree	neutral	neutral	strongly disagree	disagree	neutral	disagree	disagree	strongly disagree	neutral	disagree	strongly disagree	agree	strongly disagree	neutral	agree
B013A	selected for sample 1	70	university degree	strongly agree	strongly agree	strongly disagree	strongly agree	strongly disagree	strongly agree	neutral	strongly agree	strongly agree	strongly disagree	strongly agree	strongly agree	strongly agree	strongly agree	strongly disagree	strongly agree	strongly disagree	strongly agree	strongly agree	strongly disagree	strongly agree	strongly disagree	strongly agree	disagree
B013B	selected for sample 1	63	primary school	neutral	strongly disagree	strongly disagree	neutral	neutral	strongly disagree	strongly agree	disagree	strongly disagree	neutral	neutral	strongly disagree	agree	strongly disagree	strongly disagree	agree	disagree	agree	strongly disagree	strongly disagree	agree	strongly disagree	strongly disagree	strongly agree
B014A	selected for sample 1	70	high school	neutral	strongly disagree	strongly disagree	neutral	agree	strongly disagree	strongly agree	agree	strongly disagree	agree	strongly agree	strongly disagree	agree	strongly agree	strongly disagree	strongly agree	strongly disagree	strongly agree	agree	strongly disagree	agree	strongly disagree	agree	strongly agree
B014B	selected for sample 1	77	college diploma or degree	neutral	disagree	disagree	neutral	neutral	disagree	agree	disagree	strongly disagree	strongly disagree	neutral	disagree	strongly agree	strongly agree	agree	disagree	disagree	agree	neutral	strongly disagree	agree	strongly disagree	agree	agree
B015A	not selected for sample 1	70	primary school	agree	strongly disagree	neutral	disagree	strongly disagree	agree	strongly agree	agree	neutral	agree	neutral	neutral	disagree		neutral	agree	neutral	neutral	neutral	strongly disagree	neutral	agree	agree	strongly agree
B015B	not selected for sample 1	75	high school	strongly agree	neutral	neutral		neutral		strongly disagree	neutral	disagree	neutral	neutral	agree	neutral	neutral	neutral	disagree	neutral	neutral	disagree	strongly disagree	neutral	strongly disagree	neutral	agree
B016A	selected for sample 1	74	university degree	neutral	neutral	strongly disagree	disagree	neutral	strongly disagree	neutral	disagree	disagree	disagree	disagree	disagree	strongly disagree	neutral	disagree	disagree	disagree	disagree	neutral	disagree	disagree	neutral	neutral	neutral
B016B	selected for sample 1	70	trade or technical certificate	disagree	neutral	strongly disagree	neutral	neutral	strongly disagree	strongly agree	neutral	neutral	neutral	neutral	strongly disagree	neutral	neutral	neutral	strongly disagree	strongly disagree	strongly agree	neutral	strongly disagree	strongly agree	strongly disagree	neutral	strongly agree
B017A	selected for sample 1	64	high school	disagree	strongly disagree	strongly disagree	strongly disagree	disagree	strongly disagree	disagree	strongly disagree	strongly disagree	strongly disagree	strongly disagree	strongly disagree	disagree	strongly disagree	disagree	disagree	disagree	disagree	disagree	strongly disagree	disagree	strongly disagree	strongly disagree	strongly disagree
B017B	not selected for sample 1	65	university degree
B018A	selected for sample 1	82	high school	agree	strongly agree	disagree	neutral	agree	strongly disagree	strongly agree	strongly agree	strongly agree	strongly agree	strongly agree	strongly agree	strongly agree	strongly agree	strongly agree	strongly agree	strongly disagree	strongly disagree	strongly disagree	strongly disagree	strongly agree	strongly disagree	strongly agree	strongly disagree
B018B	selected for sample 1	76	primary school	neutral	disagree	disagree	neutral	neutral	neutral	neutral	neutral	neutral	neutral	neutral	disagree	neutral	neutral	disagree	disagree	agree	neutral	disagree	strongly disagree	disagree	neutral	neutral	neutral
B021A	not selected for sample 1		university degree	neutral	strongly disagree	strongly disagree	strongly disagree	disagree	disagree	strongly disagree	disagree	agree	strongly disagree	strongly disagree	strongly disagree	neutral	disagree	disagree	neutral	disagree	strongly disagree	strongly disagree	strongly disagree	neutral	strongly disagree	strongly disagree	disagree
B021B	selected for sample 1	72	high school	disagree	neutral	disagree	neutral	disagree	strongly disagree	agree	agree	neutral	neutral	agree	disagree	neutral	disagree	neutral	neutral	neutral	agree	disagree	strongly disagree	agree	strongly disagree	neutral	agree
B022A	selected for sample 1	70	trade or technical certificate	neutral	strongly disagree	agree	neutral	neutral	strongly agree	strongly agree	neutral	strongly disagree	neutral	neutral	strongly disagree	neutral	neutral	strongly disagree	neutral	strongly disagree	agree	strongly disagree	strongly disagree	neutral	strongly disagree	neutral	neutral
B022B	selected for sample 1	74	university degree	neutral	strongly disagree	strongly disagree	neutral	neutral	strongly disagree	agree	neutral	strongly disagree	neutral	neutral	strongly disagree	neutral	neutral	strongly disagree	neutral	strongly disagree	neutral	strongly disagree	strongly disagree	neutral	strongly disagree	neutral	neutral
B023A	selected for sample 1	68	university degree	neutral	neutral	neutral	neutral	neutral	neutral	neutral	strongly disagree	neutral	disagree	disagree	neutral	neutral	neutral	neutral	neutral	neutral	neutral	disagree	strongly disagree	neutral	strongly disagree	neutral	neutral
B023B	selected for sample 1	71	other	agree	strongly disagree	strongly disagree	disagree	disagree	disagree	neutral	neutral	neutral	disagree	strongly disagree	strongly disagree	agree	agree	strongly disagree	neutral	agree	neutral	neutral	agree	agree	strongly disagree	neutral	agree
B025A	selected for sample 1	75	primary school	strongly agree	agree	strongly disagree	disagree	neutral	neutral	neutral	neutral	strongly disagree	neutral	neutral	neutral	disagree	strongly agree	disagree	disagree	disagree	strongly agree	neutral	strongly disagree	agree	strongly disagree	strongly agree	strongly agree
B025B	selected for sample 1	72	primary school	agree	agree	agree	agree	agree	disagree	agree	neutral	strongly disagree	strongly agree	neutral	neutral	agree	agree	strongly disagree	agree	strongly disagree	agree	strongly disagree	strongly disagree	strongly agree	strongly disagree	agree	strongly agree
B026A	selected for sample 1	72	trade or technical certificate	neutral	strongly disagree	agree	neutral	neutral	disagree	agree	neutral	neutral	disagree	strongly disagree	disagree	neutral	agree	agree	neutral	agree	strongly agree	agree	strongly disagree	agree	strongly disagree	neutral	neutral
B026B	selected for sample 1	67	trade or technical certificate	agree	disagree	disagree	neutral	neutral	neutral	neutral	strongly disagree	strongly disagree	strongly agree	strongly agree	strongly disagree	strongly agree	strongly agree	strongly disagree	disagree	strongly disagree	strongly agree	strongly agree	strongly disagree	strongly agree	strongly disagree	strongly agree	strongly agree
B027A	not selected for sample 1	72	high school	disagree	strongly disagree	strongly disagree	strongly disagree	agree	strongly disagree	agree	neutral	strongly disagree		strongly agree	disagree	strongly agree	strongly disagree	agree	agree	agree	agree	agree	strongly disagree	agree	agree	strongly disagree	agree
B027B	selected for sample 1	72	high school	disagree	strongly disagree	strongly disagree	strongly agree	neutral	strongly agree	strongly agree	disagree	neutral	strongly agree	disagree	strongly disagree	strongly disagree	disagree	agree	disagree	agree	strongly agree	agree	strongly disagree	disagree	strongly disagree	disagree	strongly agree
B028A	selected for sample 1	65	primary school	neutral	neutral	disagree	disagree	disagree	neutral	strongly agree	neutral	agree	neutral	neutral	agree	disagree	strongly disagree	disagree	disagree	strongly disagree	neutral	disagree	strongly disagree	strongly agree	strongly disagree	strongly disagree	strongly agree
B028B	selected for sample 1	67	primary school	strongly agree	strongly agree	disagree	strongly disagree	disagree	strongly disagree	strongly agree	disagree	strongly disagree	strongly agree	strongly disagree	strongly disagree	strongly agree	disagree	strongly disagree	agree	strongly disagree	strongly agree	strongly disagree	strongly disagree	strongly agree	strongly disagree	strongly disagree	strongly agree
B029A	selected for sample 1	79	primary school	neutral	neutral	disagree	neutral	agree	neutral	neutral	disagree	neutral	neutral	disagree	disagree	disagree	disagree	disagree	disagree	disagree	neutral	disagree	strongly disagree	disagree	strongly disagree	disagree	disagree
B030A	selected for sample 1	63	trade or technical certificate	strongly agree	strongly agree	neutral	strongly agree	neutral	strongly disagree	strongly agree	strongly agree	strongly agree	strongly agree	neutral	disagree	strongly agree	disagree	strongly agree	neutral	strongly disagree	strongly agree	disagree	strongly disagree	strongly agree	strongly disagree	strongly agree	strongly agree
B030B	selected for sample 1	68	primary school	strongly agree	strongly agree	strongly agree	strongly agree	strongly agree	strongly agree	strongly agree	neutral	strongly agree	strongly agree	strongly disagree	strongly disagree	agree	strongly agree	disagree	strongly disagree	strongly disagree	strongly agree	disagree	strongly disagree	strongly agree	strongly disagree	strongly agree	strongly agree
B031A	selected for sample 1	69	high school	neutral	disagree	strongly disagree	agree	agree	disagree	strongly agree	neutral	neutral	neutral	neutral	strongly disagree	neutral	neutral	disagree	disagree	strongly disagree	neutral	disagree	strongly disagree	neutral	strongly disagree	neutral	agree
B032A	selected for sample 1	69	trade or technical certificate	neutral	agree	neutral	neutral	neutral	strongly disagree	neutral	neutral	neutral	neutral	disagree	strongly disagree	disagree	neutral	strongly disagree	strongly disagree	strongly disagree	neutral	agree	strongly disagree	agree	strongly disagree	neutral	neutral
B032B	selected for sample 1	69	trade or technical certificate	strongly disagree	strongly disagree	strongly disagree	disagree	strongly disagree	strongly disagree	neutral	strongly disagree	strongly disagree	disagree	disagree	strongly disagree	strongly disagree	neutral	disagree	disagree	disagree	disagree	strongly disagree	strongly disagree	disagree	strongly disagree	neutral	neutral
B033A	selected for sample 1	67	trade or technical certificate	disagree	disagree	disagree	disagree	disagree	disagree	agree	disagree	strongly disagree	disagree	disagree	strongly disagree	agree	disagree	disagree	disagree	disagree	disagree	disagree	disagree	disagree	disagree	disagree	neutral
B033B	selected for sample 1	63	high school	disagree	disagree	disagree	disagree	strongly disagree	strongly disagree	strongly agree	disagree	disagree	neutral	neutral	disagree	disagree	neutral	disagree	disagree	disagree	neutral	strongly agree	strongly disagree	neutral	strongly disagree	neutral	strongly agree
B034A	selected for sample 1	65	trade or technical certificate	disagree	neutral	disagree	neutral	neutral	agree	agree	neutral	neutral	neutral	neutral	strongly disagree	neutral	neutral	disagree	neutral	neutral	agree	neutral	strongly disagree	agree	strongly disagree	neutral	strongly agree
B034B	selected for sample 1	67	primary school	strongly agree	strongly agree	strongly disagree	strongly agree	strongly agree	disagree	strongly agree	strongly agree	strongly disagree	strongly agree	strongly agree	strongly disagree	neutral	strongly agree	strongly disagree	strongly agree	strongly disagree	strongly agree	disagree	strongly disagree	strongly agree	strongly disagree	strongly agree	strongly agree
B035A	selected for sample 1	68	trade or technical certificate	disagree	strongly disagree	disagree	neutral	strongly disagree	disagree	strongly agree	agree	disagree	agree	disagree	strongly disagree	disagree	neutral	strongly disagree	agree	strongly agree	strongly agree	strongly disagree	strongly disagree	neutral	strongly disagree	strongly disagree	strongly agree
B035B	selected for sample 1	66	trade or technical certificate	strongly disagree	strongly disagree	neutral	strongly disagree	neutral	strongly disagree	agree	strongly disagree	strongly agree	strongly agree	strongly agree	strongly agree	strongly agree	strongly agree	strongly agree	strongly agree	strongly disagree	strongly agree	strongly agree	strongly agree	strongly agree	strongly agree	strongly agree	strongly agree
B036A	selected for sample 1	68	college diploma or degree	agree	neutral	disagree	agree	agree	disagree	agree	disagree	disagree	neutral	agree	strongly disagree	neutral	neutral	strongly disagree	agree	agree	agree	neutral	strongly disagree	agree	disagree	neutral	agree
B036B	selected for sample 1	64	university degree	agree	neutral	neutral	strongly agree	neutral	neutral	agree	neutral	agree	disagree	agree	agree	neutral	agree	strongly disagree	strongly agree	neutral	strongly agree	agree	agree	strongly agree	strongly agree	neutral	strongly agree
B037A	selected for sample 1	65	high school	strongly disagree	disagree	neutral	strongly disagree	disagree	disagree	neutral	agree	strongly agree	agree	strongly disagree	agree	strongly disagree	neutral	neutral	neutral	agree	neutral	disagree	strongly disagree	neutral	neutral	neutral	strongly agree
B037B	selected for sample 1	64	high school	strongly disagree	strongly disagree	neutral	strongly disagree	strongly disagree	neutral	strongly disagree	strongly disagree	neutral	agree	neutral	neutral	agree	neutral	agree	neutral	neutral	agree	agree	strongly disagree	strongly agree	strongly disagree	neutral	agree
B038A	selected for sample 1	60	trade or technical certificate	neutral	disagree	strongly disagree	strongly disagree	neutral	disagree	agree	neutral	neutral	disagree	neutral	disagree	strongly disagree	neutral	disagree	neutral	disagree	neutral	neutral	neutral	agree	disagree	neutral	disagree
B038B	not selected for sample 1		primary school	agree	disagree	strongly disagree	agree	agree	strongly disagree	strongly agree	disagree	strongly disagree	agree	strongly disagree	neutral	strongly disagree	disagree	strongly disagree	agree	strongly disagree	agree	strongly disagree	strongly disagree	disagree	strongly disagree	disagree	agree
B039A	selected for sample 1	62	trade or technical certificate	neutral	neutral	strongly disagree	strongly agree	neutral	strongly disagree	strongly agree	neutral	strongly disagree	strongly agree	strongly agree	strongly disagree	neutral	strongly agree	strongly disagree	strongly agree	strongly disagree	strongly agree	strongly disagree	strongly disagree	strongly agree	strongly disagree	neutral	agree
B039B	selected for sample 1	65	trade or technical certificate	agree	strongly disagree	strongly disagree	strongly disagree	agree	neutral	strongly agree	neutral	agree	agree	strongly agree	agree	agree	agree	agree	disagree	agree	agree	disagree	strongly disagree	strongly agree	strongly disagree	agree	strongly agree
B040A	selected for sample 1	63	primary school	strongly disagree	agree	disagree	neutral	neutral	neutral	agree	disagree	neutral	neutral	neutral	neutral	neutral	neutral	strongly disagree	strongly disagree	strongly disagree	agree	disagree	agree	agree	strongly disagree	disagree	agree
B040B	not selected for sample 1	61	primary school
B041A	selected for sample 1	74	primary school	neutral	neutral	neutral	disagree	neutral	disagree	neutral	disagree	strongly agree	disagree	strongly disagree	strongly agree	strongly agree	strongly agree	strongly agree	strongly disagree	strongly agree	strongly agree	neutral	strongly disagree	neutral	strongly disagree	neutral	neutral
B041B	selected for sample 1	72	primary school	disagree	strongly disagree	disagree	neutral	agree	disagree	agree	agree	strongly disagree	strongly agree	agree	neutral	agree	agree	agree	strongly agree	strongly disagree	agree	disagree	strongly disagree	agree	disagree	agree	agree
B042A	selected for sample 1	70	trade or technical certificate	neutral	disagree	neutral	strongly agree	neutral	disagree	strongly agree	neutral	disagree	strongly agree	strongly agree	neutral	strongly agree	disagree	neutral	strongly agree	strongly agree	strongly agree	disagree	strongly disagree	strongly agree	disagree	strongly agree	strongly agree
B043A	selected for sample 1	84	primary school	strongly agree	strongly disagree	neutral	neutral	disagree	neutral	agree	strongly agree	neutral	disagree	strongly disagree	disagree	neutral	strongly disagree	agree	strongly disagree	disagree	disagree	strongly disagree	strongly disagree	neutral	strongly disagree	disagree	neutral
B043B	not selected for sample 1	85	other	agree	agree	strongly disagree	neutral	agree	strongly disagree	strongly agree	neutral	agree		strongly agree	neutral	strongly agree	strongly agree	strongly disagree	strongly agree	neutral	neutral	agree	strongly disagree	strongly agree	strongly disagree	strongly agree	neutral
B044A	selected for sample 1	62	trade or technical certificate	strongly agree	strongly agree	strongly disagree	neutral	neutral	strongly disagree	strongly disagree	neutral	strongly disagree	strongly disagree	strongly disagree	strongly disagree	strongly disagree	disagree	strongly disagree	disagree	strongly disagree	neutral	disagree	strongly disagree	disagree	disagree	disagree	neutral
B044B	selected for sample 1	64	trade or technical certificate	strongly agree	strongly agree	disagree	strongly agree	neutral	strongly disagree	strongly agree	neutral	neutral	neutral	strongly agree	strongly disagree	strongly agree	agree	strongly disagree	strongly agree	neutral	strongly agree	neutral	strongly disagree	strongly agree	strongly disagree	agree	agree
B045A	selected for sample 1	72	university degree	neutral	neutral	strongly disagree	strongly disagree	neutral	neutral	strongly agree	strongly agree	strongly agree	strongly agree	strongly agree	neutral	strongly agree	strongly agree	strongly agree	strongly disagree	strongly disagree	neutral	neutral	strongly disagree	strongly agree	strongly disagree	strongly agree	strongly agree
B045B	selected for sample 1	64	trade or technical certificate	neutral	disagree	strongly disagree	neutral	neutral	strongly disagree	agree	neutral	strongly disagree	agree	disagree	strongly disagree	disagree	neutral	strongly disagree	neutral	strongly disagree	neutral	disagree	strongly disagree	neutral	strongly disagree	neutral	agree
B046A	selected for sample 1	78	primary school	agree	agree	agree	disagree	agree	agree	agree	agree	agree	disagree	neutral	agree	disagree	agree	strongly agree	agree	agree	strongly agree	neutral	strongly disagree	strongly agree	strongly disagree	agree	agree
B046B	selected for sample 1	75	primary school	strongly agree	strongly disagree	strongly disagree	strongly disagree	strongly agree	strongly disagree	strongly agree	disagree	agree	strongly disagree	agree	neutral	neutral	agree	strongly disagree	strongly agree	strongly disagree	neutral	disagree	strongly disagree	agree	strongly disagree	strongly agree	strongly agree
B047A	selected for sample 1	75	trade or technical certificate	strongly disagree	neutral	neutral	strongly disagree	neutral	neutral	strongly agree	strongly disagree	agree	strongly disagree	disagree	neutral	strongly disagree	disagree	disagree	disagree	strongly disagree	agree	disagree	neutral	agree	agree	neutral	strongly agree
B047B	selected for sample 1	68	trade or technical certificate	neutral	disagree	disagree	disagree	disagree	disagree	agree	strongly agree	agree	strongly agree	strongly agree	strongly disagree	strongly disagree	neutral	strongly disagree	agree	strongly disagree	agree	strongly disagree	strongly disagree	strongly agree	strongly disagree	agree	agree
B048A	selected for sample 1	60	trade or technical certificate	agree	agree	strongly disagree	neutral	neutral	strongly disagree	neutral	neutral	disagree	neutral	neutral	strongly disagree	strongly disagree	disagree	disagree	disagree	disagree	agree	disagree	strongly disagree	agree	strongly disagree	neutral	neutral
B048B	not selected for sample 1	57	high school	neutral	disagree	strongly disagree	disagree	neutral	disagree	neutral	disagree	neutral	disagree	neutral	strongly disagree	agree	agree	disagree	neutral	strongly disagree	agree	disagree	strongly disagree	agree	strongly disagree	agree	agree
B049A	not selected for sample 1	74	primary school
B049B	selected for sample 1	73	primary school	disagree	neutral	strongly disagree	disagree	agree	strongly disagree	strongly agree	strongly agree	strongly disagree	agree	strongly agree	disagree	strongly disagree	agree	disagree	agree	agree	agree	agree	strongly disagree	agree	strongly disagree	agree	agree
B050A	selected for sample 1	73	primary school	agree	agree	strongly disagree	strongly agree	strongly agree	strongly agree	strongly agree	strongly agree	strongly disagree	strongly agree	strongly disagree	neutral	agree	agree	strongly disagree	agree	agree	agree	agree	agree	agree	agree	agree	agree
B050B	selected for sample 1	76	high school	neutral	disagree	disagree	strongly agree	disagree	disagree	neutral	disagree	disagree	disagree	neutral	strongly agree	strongly agree	neutral	neutral	neutral	neutral	disagree	disagree	strongly disagree	neutral	neutral	neutral	strongly agree
B051A	selected for sample 1	67	trade or technical certificate	strongly agree	strongly agree	strongly disagree	strongly agree	strongly agree	strongly agree	strongly agree	strongly agree	strongly agree	strongly agree	agree	strongly disagree	strongly agree	strongly agree	strongly agree	strongly agree	strongly agree	agree	agree	strongly agree	strongly agree	strongly agree	strongly agree	agree
B051B	selected for sample 1	69	university degree	strongly agree	neutral	disagree	disagree	strongly agree	strongly disagree	strongly agree	strongly agree	strongly agree	strongly agree	strongly agree	strongly disagree	strongly agree	strongly agree	strongly agree	agree	agree	strongly agree	strongly agree	strongly disagree	strongly agree	strongly disagree	disagree	strongly agree
B052A	selected for sample 1	83	primary school	neutral	disagree	disagree	disagree	strongly disagree	agree	neutral	disagree	agree	disagree	strongly disagree	disagree	disagree	disagree	disagree	disagree	disagree	disagree	disagree	strongly disagree	disagree	disagree	disagree	strongly disagree
B052B	selected for sample 1	88	other	strongly disagree	disagree	strongly disagree	disagree	neutral	strongly disagree	agree	disagree	strongly disagree	disagree	neutral	strongly disagree	neutral	disagree	strongly disagree	strongly disagree	disagree	agree	neutral	strongly disagree	neutral	strongly disagree	neutral	agree
B053A	selected for sample 1	70	primary school	strongly agree	neutral	strongly disagree	strongly agree	strongly agree	strongly agree	strongly agree	neutral	strongly agree	strongly agree	neutral	strongly agree	strongly agree	strongly agree	strongly agree	strongly agree	strongly agree	strongly agree	strongly agree	neutral	neutral	neutral	strongly agree	strongly agree
B053B	selected for sample 1	80	primary school	strongly agree	strongly agree	strongly disagree	strongly agree	strongly agree	strongly agree	strongly agree	strongly agree	neutral	strongly agree	strongly disagree	neutral	strongly agree	strongly agree	agree	strongly disagree	neutral	strongly agree	neutral	strongly disagree	neutral	neutral	agree	strongly agree
B054A	selected for sample 1	74	illiteracy	agree	agree	strongly disagree	strongly agree	agree	strongly disagree	strongly agree	neutral	strongly disagree	agree	agree	strongly disagree	agree	agree	disagree	agree	agree	neutral	strongly disagree	strongly disagree	agree	neutral	agree	agree
B054B	selected for sample 1	75	primary school	disagree	agree	agree	agree	agree	neutral	agree	strongly agree	disagree	disagree	agree	disagree	agree	strongly agree	disagree	agree	strongly disagree	agree	neutral	disagree	agree	disagree	agree	agree
B055A	selected for sample 1	67	trade or technical certificate	strongly disagree	strongly disagree	strongly agree	strongly agree	strongly disagree	disagree	agree	disagree	neutral	neutral	disagree	strongly disagree	strongly disagree	disagree	disagree	disagree	neutral	neutral	strongly disagree	strongly disagree	neutral	strongly disagree	neutral	agree
B055B	selected for sample 1	71	high school	strongly disagree	disagree	disagree	strongly disagree	strongly disagree	neutral	neutral	strongly disagree	neutral	disagree	strongly agree	strongly agree	strongly agree	neutral	neutral	neutral	neutral	strongly agree	neutral	strongly disagree	strongly agree	strongly agree	neutral	strongly agree
B056A	selected for sample 1	76	trade or technical certificate	strongly agree	strongly agree	neutral	disagree	neutral	strongly disagree	strongly agree	disagree	disagree	disagree	strongly disagree	neutral	strongly disagree	neutral	strongly disagree	disagree	strongly disagree	agree	disagree	neutral	agree	neutral	strongly disagree	neutral
B056B	selected for sample 1	76	college diploma or degree	disagree	strongly disagree	strongly disagree	strongly disagree	disagree	disagree	strongly disagree	disagree	strongly disagree	strongly disagree	disagree	strongly disagree	strongly disagree	strongly disagree	strongly disagree	disagree	strongly disagree	disagree	strongly disagree	strongly disagree	strongly agree	strongly disagree	disagree	strongly disagree
B057A	selected for sample 1	74	university degree	strongly agree	neutral	strongly disagree	strongly agree	strongly agree	strongly disagree	strongly agree	strongly agree	strongly disagree	strongly agree	strongly agree	strongly disagree	strongly agree	strongly agree	strongly disagree	strongly agree	strongly disagree	strongly agree	strongly disagree	strongly disagree	strongly agree	strongly disagree	strongly agree	strongly agree
B057B	not selected for sample 1	78	other	neutral	neutral	strongly disagree	neutral	neutral	strongly disagree	agree	neutral	strongly disagree		neutral	strongly disagree	neutral	neutral	disagree	neutral	strongly disagree	neutral	neutral	strongly disagree	agree	strongly disagree	neutral	agree
B058A	selected for sample 1	69	university degree	strongly agree	strongly agree	strongly agree	strongly agree	strongly agree	neutral	strongly agree	strongly agree	strongly agree	neutral	strongly agree	strongly agree	neutral	strongly agree	strongly agree	strongly agree	strongly disagree	strongly agree	strongly disagree	strongly disagree	strongly agree	strongly disagree	strongly agree	strongly agree
B058B	not selected for sample 1	71	college diploma or degree	strongly agree	strongly agree	strongly agree	strongly agree	strongly agree	agree		strongly agree	strongly agree	strongly agree	strongly agree	strongly agree	strongly agree	strongly agree	strongly agree	strongly agree	strongly agree	strongly agree	strongly agree	strongly agree	strongly agree	strongly agree	strongly agree	strongly agree
B059A	selected for sample 1	65	high school	strongly agree	agree	strongly disagree	neutral	agree	agree	strongly agree	agree	strongly agree	strongly agree	strongly agree	neutral	agree	strongly agree	agree	agree	agree	strongly agree	agree	agree	strongly agree	agree	agree	agree
B059B	selected for sample 1	65	high school	disagree	neutral	strongly disagree	neutral	agree	strongly disagree	agree	neutral	neutral	strongly disagree	neutral	neutral	neutral	disagree	disagree	disagree	neutral	neutral	neutral	strongly disagree	agree	neutral	disagree	strongly disagree
B060A	selected for sample 1	60	trade or technical certificate	disagree	strongly agree	disagree	disagree	disagree	strongly disagree	strongly agree	disagree	strongly disagree	disagree	agree	strongly disagree	neutral	strongly disagree	strongly disagree	disagree	disagree	neutral	neutral	strongly disagree	agree	disagree	strongly disagree	strongly agree
B060B	selected for sample 1	66	university degree	strongly agree	strongly agree	strongly disagree	strongly agree	strongly agree	strongly disagree	strongly agree	strongly agree	strongly agree	strongly agree	strongly agree	strongly agree	strongly agree	strongly agree	strongly disagree	strongly disagree	strongly disagree	strongly agree	strongly agree	strongly disagree	strongly agree	strongly disagree	strongly agree	strongly agree
B061A	selected for sample 1	61	college diploma or degree	neutral	strongly disagree	strongly agree	strongly disagree	disagree	strongly disagree	neutral	disagree	disagree	disagree	disagree	neutral	disagree	disagree	neutral	disagree	neutral	disagree	strongly disagree	disagree	disagree	strongly disagree	disagree	neutral
B061B	selected for sample 1	62	high school	neutral	strongly disagree	strongly agree	strongly disagree	disagree	strongly disagree	neutral	disagree	disagree	disagree	disagree	neutral	disagree	disagree	neutral	disagree	neutral	disagree	strongly disagree	disagree	disagree	strongly disagree	disagree	neutral
B062A	selected for sample 1	67	trade or technical certificate	strongly agree	strongly agree	strongly agree	strongly agree	strongly agree	strongly disagree	strongly agree	strongly agree	disagree	strongly agree	strongly agree	strongly disagree	strongly agree	strongly agree	strongly disagree	strongly agree	strongly disagree	strongly agree	disagree	strongly disagree	strongly agree	strongly disagree	strongly agree	strongly agree
B062B	selected for sample 1	73	high school	agree	strongly disagree	strongly disagree	agree	agree	strongly disagree	strongly agree	neutral	strongly disagree	neutral	neutral	strongly disagree	neutral	neutral	strongly disagree	strongly agree	strongly disagree	strongly agree	strongly disagree	strongly disagree	strongly agree	strongly disagree	neutral	neutral
B063A	selected for sample 1	69	trade or technical certificate	disagree	disagree	strongly disagree	strongly disagree	disagree	strongly disagree	disagree	neutral	strongly disagree	neutral	neutral	disagree	neutral	agree	strongly disagree	strongly agree	strongly disagree	neutral	strongly disagree	strongly disagree	agree	strongly disagree	strongly agree	strongly agree
B063B	selected for sample 1	70	primary school	disagree	disagree	strongly disagree	disagree	neutral	disagree	agree	agree	strongly disagree	neutral	disagree	disagree	disagree	neutral	disagree	neutral	disagree	agree	neutral	strongly disagree	agree	disagree	neutral	agree
B064B	selected for sample 1	73	university degree	disagree	disagree	strongly disagree	strongly disagree	neutral	strongly disagree	agree	neutral	disagree	neutral	disagree	strongly disagree	agree	neutral	disagree	strongly disagree	disagree	agree	disagree	strongly disagree	neutral	neutral	disagree	neutral
B065A	selected for sample 1	78	illiteracy	strongly agree	strongly agree	strongly disagree	strongly agree	strongly agree	strongly agree	strongly agree	strongly agree	strongly agree	strongly agree	strongly agree	strongly agree	strongly disagree	strongly agree	strongly agree	strongly agree	strongly agree	strongly agree	strongly disagree	strongly disagree	strongly agree	strongly agree	strongly agree	strongly agree
B065B	selected for sample 1	74	high school	strongly agree	strongly agree	strongly disagree	strongly agree	strongly agree	strongly agree	strongly agree	strongly agree	strongly agree	strongly agree	strongly agree	strongly agree	strongly agree	strongly agree	strongly agree	strongly agree	strongly agree	strongly agree	strongly agree	strongly agree	strongly agree	strongly agree	strongly agree	strongly agree
B066A	selected for sample 1	60	high school	neutral	strongly disagree	disagree	neutral	disagree	disagree	agree	neutral	disagree	strongly disagree	strongly disagree	disagree	disagree	strongly disagree	strongly agree	strongly disagree	disagree	neutral	disagree	neutral	agree	disagree	strongly disagree	disagree
B066B	selected for sample 1	60	high school	agree	disagree	disagree	disagree	strongly disagree	neutral	strongly agree	neutral	disagree	agree	strongly agree	disagree	strongly agree	strongly agree	strongly disagree	strongly agree	strongly disagree	strongly agree	disagree	disagree	neutral	disagree	strongly agree	strongly agree
B067A	selected for sample 1	61	trade or technical certificate	strongly disagree	strongly disagree	disagree	disagree	strongly agree	neutral	strongly agree	disagree	disagree	strongly agree	neutral	neutral	neutral	disagree	agree	disagree	strongly disagree	strongly agree	neutral	strongly disagree	strongly disagree	agree	neutral	strongly agree
B067B	selected for sample 1	60	primary school	strongly agree	strongly agree	agree	strongly disagree	disagree	strongly disagree	agree	disagree	neutral	strongly agree	agree	strongly disagree	strongly disagree	neutral	strongly agree	agree	strongly disagree	agree	strongly disagree	strongly disagree	agree	disagree	neutral	agree
B068A	selected for sample 1	65	trade or technical certificate	disagree	neutral	strongly disagree	disagree	neutral	strongly disagree	agree	neutral	disagree	neutral	disagree	strongly disagree	neutral	neutral	neutral	agree	strongly disagree	neutral	strongly disagree	strongly disagree	disagree	strongly disagree	neutral	agree
B068B	selected for sample 1	70	college diploma or degree	strongly disagree	strongly disagree	neutral	strongly disagree	neutral	neutral	strongly agree	neutral	neutral	neutral	disagree	neutral	disagree	agree	neutral	neutral	disagree	strongly disagree	disagree	strongly disagree	disagree	strongly disagree	neutral	agree
B069A	selected for sample 1	72	primary school	neutral	strongly disagree	strongly disagree	neutral	strongly disagree	strongly disagree	agree	neutral	disagree	neutral	neutral	disagree	neutral	neutral	strongly disagree	neutral	strongly disagree	agree	strongly disagree	strongly disagree	strongly agree	strongly disagree	strongly agree	strongly agree
B069B	selected for sample 1	73	high school	neutral	neutral	strongly agree	strongly agree	strongly disagree	strongly agree	strongly agree	strongly agree	strongly agree	strongly agree	strongly disagree	strongly agree	neutral	neutral	strongly agree	disagree	strongly agree	strongly disagree	strongly disagree	strongly agree	strongly disagree	strongly agree	strongly agree	strongly agree
B070A	selected for sample 1	72	high school	strongly disagree	strongly disagree	strongly disagree	disagree	strongly agree	strongly disagree	strongly agree	strongly disagree	strongly agree	strongly agree	strongly disagree	strongly agree	strongly agree	strongly agree	strongly agree	strongly agree	strongly agree	strongly agree	strongly agree	strongly disagree	strongly agree	strongly disagree	strongly agree	strongly agree
B070B	selected for sample 1	72	high school	disagree	strongly disagree	strongly disagree	strongly disagree	neutral	strongly disagree	strongly agree	neutral	strongly disagree	strongly agree	disagree	strongly disagree	strongly disagree	strongly agree	strongly disagree	neutral	strongly disagree	strongly agree	strongly disagree	strongly disagree	strongly agree	strongly disagree	strongly agree	strongly agree
B071A	selected for sample 1	72	trade or technical certificate	strongly disagree	disagree	strongly disagree	strongly disagree	strongly disagree	disagree	strongly agree	strongly disagree	disagree	neutral	strongly disagree	disagree	neutral	disagree	disagree	strongly disagree	disagree	disagree	strongly disagree	strongly disagree	disagree	neutral	disagree	disagree
B071B	selected for sample 1	73	trade or technical certificate	strongly disagree	strongly disagree	strongly disagree	strongly disagree	neutral	strongly disagree	strongly agree	neutral	neutral	agree	strongly disagree	neutral	strongly agree	agree	agree	neutral	disagree	agree	strongly disagree	strongly disagree	agree	strongly disagree	agree	agree
B072A	selected for sample 1	70	primary school	strongly agree	disagree	strongly disagree	strongly disagree	neutral	strongly disagree	agree	neutral	neutral	neutral	disagree	strongly disagree	strongly agree	disagree	disagree	disagree	strongly disagree	strongly agree	strongly disagree	strongly disagree	agree	strongly disagree	disagree	neutral
B072B	selected for sample 1	69	trade or technical certificate	strongly agree	disagree	strongly disagree	strongly disagree	neutral	disagree	agree	neutral	neutral	neutral	disagree	strongly disagree	strongly agree	disagree	disagree	strongly disagree	strongly disagree	strongly agree	strongly disagree	strongly disagree	agree	strongly disagree	disagree	neutral
B073A	selected for sample 1	71	high school	neutral	neutral	disagree	neutral	neutral	disagree	agree	disagree	neutral	neutral	neutral	disagree	neutral	neutral	agree	strongly disagree	neutral	neutral	disagree	strongly disagree	agree	strongly disagree	strongly disagree	neutral
B073B	selected for sample 1	72	high school	agree	agree	strongly disagree	agree	neutral	strongly disagree	agree	strongly agree	disagree	agree	disagree	disagree	neutral	agree	agree	neutral	neutral	neutral	strongly disagree	strongly disagree	agree	disagree	agree	agree
B074A	selected for sample 1	75	trade or technical certificate	disagree	strongly disagree	neutral	strongly disagree	disagree	disagree	agree	agree	neutral	neutral	disagree	disagree	disagree	neutral	disagree	neutral	neutral	neutral	disagree	neutral	neutral	neutral	neutral	neutral
B074B	not selected for sample 1	74	college diploma or degree							strongly agree	agree	neutral	neutral	neutral	neutral	neutral	neutral	strongly disagree	agree	neutral	agree	neutral	neutral	agree	agree	neutral	agree
B075A	selected for sample 1	72	illiteracy	strongly agree	strongly agree	strongly agree	strongly agree	strongly agree	strongly agree	strongly agree	neutral	strongly disagree	strongly agree	strongly agree	strongly agree	strongly agree	strongly agree	strongly disagree	strongly agree	strongly disagree	disagree	neutral	disagree	strongly agree	strongly disagree	strongly agree	strongly agree
B075B	selected for sample 1	74	primary school	agree	strongly disagree	strongly disagree	agree	neutral	strongly disagree	strongly agree	strongly agree	neutral	agree	neutral	strongly disagree	strongly agree	strongly agree	agree	neutral	strongly agree	strongly agree	neutral	agree	strongly agree	strongly disagree	strongly agree	agree
B076A	not selected for sample 1	62	high school	disagree	strongly disagree	disagree	strongly disagree	strongly disagree	disagree	neutral		disagree	disagree	disagree	disagree	strongly agree	neutral	disagree	strongly disagree	disagree	strongly agree	disagree	strongly disagree	strongly agree	strongly disagree	disagree	strongly agree
B076B	selected for sample 1	60	trade or technical certificate	neutral	strongly disagree	strongly disagree	neutral	strongly disagree	strongly disagree	agree	neutral	disagree	neutral	neutral	strongly disagree	neutral	neutral	strongly disagree	neutral	strongly disagree	strongly agree	strongly disagree	strongly disagree	strongly agree	strongly disagree	strongly agree	strongly agree
B077A	selected for sample 1	67	primary school	neutral	neutral	strongly disagree	neutral	neutral	neutral	strongly agree	neutral	neutral	neutral	disagree	disagree	disagree	disagree	disagree	strongly agree	strongly disagree	strongly agree	strongly disagree	strongly disagree	strongly agree	disagree	strongly agree	strongly agree
B077B	not selected for sample 1	67	high school	neutral	neutral	disagree	neutral	neutral	neutral		disagree	strongly disagree	neutral	neutral	neutral	neutral	neutral	neutral	disagree	disagree	strongly agree	neutral	neutral	agree	strongly disagree	strongly disagree	disagree
B078A	selected for sample 1	70	college diploma or degree	neutral	neutral	disagree	neutral	neutral	strongly disagree	strongly agree	neutral	strongly disagree	neutral	neutral	strongly disagree	strongly agree	neutral	neutral	neutral	neutral	neutral	strongly disagree	strongly disagree	neutral	strongly disagree	neutral	neutral
B078B	selected for sample 1	62	trade or technical certificate	disagree	strongly disagree	neutral	strongly disagree	disagree	neutral	agree	strongly disagree	neutral	disagree	strongly disagree	disagree	strongly agree	strongly disagree	strongly disagree	neutral	strongly agree	strongly agree	strongly disagree	strongly disagree	agree	strongly agree	strongly disagree	disagree
B079A	selected for sample 1	79	high school	strongly agree	disagree	strongly disagree	neutral	agree	neutral	disagree	disagree	neutral	disagree	agree	strongly disagree	strongly agree	strongly agree	strongly disagree	strongly agree	strongly agree	strongly agree	strongly agree	strongly disagree	strongly agree	strongly agree	strongly agree	strongly agree
B079B	selected for sample 1	79	high school	strongly agree	strongly disagree	strongly disagree	strongly disagree	strongly agree	strongly disagree	strongly agree	strongly disagree	neutral	neutral	neutral	neutral	strongly disagree	neutral	strongly disagree	strongly agree	strongly agree	strongly agree	strongly disagree	strongly disagree	agree	strongly disagree	strongly agree	strongly agree
B080A	selected for sample 1	73	primary school	neutral	strongly agree	strongly disagree	strongly disagree	agree	disagree	strongly agree	disagree	strongly disagree	strongly agree	strongly disagree	strongly disagree	strongly agree	disagree	disagree	strongly agree	strongly disagree	strongly agree	strongly disagree	strongly disagree	strongly agree	strongly disagree	strongly agree	strongly agree
B080B	selected for sample 1	76	high school	neutral	disagree	disagree	disagree	disagree	neutral	neutral	disagree	disagree	disagree	neutral	strongly disagree	disagree	disagree	neutral	neutral	neutral	disagree	neutral	strongly disagree	strongly agree	disagree	disagree	disagree
B081A	not selected for sample 1	60	high school	neutral	strongly disagree	strongly disagree	neutral	strongly disagree	strongly disagree	agree	disagree		strongly disagree	strongly disagree	agree	strongly disagree	strongly disagree	strongly disagree	disagree	strongly disagree	neutral	strongly disagree	strongly disagree	neutral	strongly disagree	agree	agree
B082A	selected for sample 1	70	high school	strongly agree	strongly agree	strongly disagree	strongly agree	strongly agree	strongly disagree	strongly agree	strongly agree	strongly disagree	strongly agree	strongly agree	strongly disagree	strongly agree	strongly agree	strongly disagree	strongly agree	strongly disagree	strongly agree	agree	strongly disagree	strongly agree	strongly disagree	strongly agree	strongly agree
B082B	selected for sample 1	69	university degree	strongly agree	neutral	strongly disagree	neutral	disagree	strongly disagree	strongly agree	neutral	strongly disagree	neutral	neutral	strongly disagree	agree	strongly agree	strongly disagree	strongly agree	agree	neutral	strongly disagree	strongly disagree	disagree	strongly disagree	neutral	agree
B083A	not selected for sample 1	60	high school	agree			agree	neutral		neutral	agree	neutral	agree	strongly disagree	disagree	neutral	disagree	neutral	agree	neutral	agree	disagree	neutral	neutral	disagree	disagree	neutral
B083B	selected for sample 1	63	college diploma or degree	disagree	strongly disagree	strongly disagree	disagree	strongly agree	strongly disagree	neutral	strongly disagree	strongly disagree	neutral	neutral	disagree	strongly disagree	neutral	strongly disagree	disagree	disagree	strongly disagree	neutral	strongly disagree	agree	strongly disagree	neutral	neutral
B086A	selected for sample 1	61	primary school	disagree	strongly disagree	neutral	neutral	disagree	neutral	strongly agree	disagree	disagree	disagree	neutral	neutral	neutral	strongly disagree	neutral	neutral	disagree	neutral	strongly agree	disagree	strongly agree	strongly agree	neutral	neutral
B086B	selected for sample 1	60	primary school	strongly disagree	strongly disagree	strongly disagree	strongly disagree	disagree	strongly disagree	neutral	strongly disagree	strongly disagree	strongly disagree	neutral	strongly disagree	disagree	neutral	neutral	disagree	strongly disagree	strongly agree	neutral	strongly disagree	strongly agree	strongly disagree	neutral	neutral
B087A	selected for sample 1	61	primary school	disagree	disagree	neutral	neutral	disagree	disagree	disagree	neutral	neutral	disagree	disagree	neutral	agree	neutral	disagree	agree	neutral	agree	neutral	strongly disagree	disagree	strongly disagree	disagree	neutral
B087B	selected for sample 1	60	trade or technical certificate	strongly disagree	strongly disagree	strongly disagree	strongly disagree	strongly agree	strongly agree	strongly disagree	strongly agree	strongly disagree	strongly agree	strongly agree	strongly disagree	strongly agree	strongly disagree	strongly disagree	strongly disagree	strongly agree	strongly agree	strongly disagree	strongly disagree	strongly disagree	strongly disagree	strongly disagree	strongly agree
B088A	selected for sample 1	67		agree	neutral	strongly agree	strongly agree	strongly agree	neutral	strongly agree	strongly agree	strongly agree	strongly agree	disagree	strongly agree	neutral	neutral	strongly agree	strongly disagree	strongly agree	strongly agree	neutral	strongly disagree	neutral	agree	strongly disagree	neutral
B088B	selected for sample 1	66	high school	disagree	disagree	strongly disagree	strongly disagree	disagree	disagree	strongly agree	strongly disagree	strongly disagree	strongly agree	strongly disagree	disagree	neutral	strongly disagree	neutral	strongly disagree	strongly disagree	strongly agree	neutral	strongly disagree	disagree	neutral	strongly disagree	disagree
B089A	selected for sample 1	62	high school	disagree	strongly disagree	disagree	strongly disagree	strongly disagree	neutral	neutral	disagree	disagree	disagree	strongly disagree	disagree	disagree	strongly disagree	neutral	strongly disagree	disagree	disagree	strongly disagree	disagree	disagree	disagree	strongly disagree	disagree
B089B	selected for sample 1	68	high school	strongly disagree	strongly disagree	disagree	strongly disagree	strongly disagree	strongly agree	neutral	strongly disagree	disagree	disagree	neutral	disagree	strongly disagree	strongly disagree	agree	strongly disagree	disagree	neutral	strongly disagree	strongly disagree	disagree	strongly disagree	strongly disagree	neutral
B090A	selected for sample 1	60	primary school	disagree	strongly disagree	disagree	disagree	disagree	disagree	agree	neutral	disagree	disagree	strongly agree	disagree	disagree	agree	disagree	agree	strongly disagree	disagree	neutral	strongly disagree	disagree	strongly disagree	agree	agree
B090B	selected for sample 1	60	high school	strongly disagree	strongly disagree	disagree	disagree	neutral	strongly disagree	strongly agree	strongly agree	strongly disagree	neutral	strongly disagree	neutral	strongly agree	strongly disagree	strongly disagree	disagree	strongly disagree	strongly agree	strongly disagree	strongly disagree	strongly disagree	strongly disagree	disagree	agree
B091A	selected for sample 1	60	high school	neutral	neutral	strongly disagree	neutral	neutral	strongly disagree	agree	neutral	neutral	neutral	neutral	strongly disagree	neutral	neutral	neutral	neutral	strongly disagree	neutral	disagree	strongly disagree	neutral	strongly disagree	neutral	agree
B091B	selected for sample 1	61	college diploma or degree	disagree	disagree	disagree	strongly disagree	strongly disagree	disagree	neutral	disagree	strongly disagree	disagree	neutral	neutral	neutral	neutral	disagree	neutral	disagree	disagree	strongly disagree	disagree	strongly disagree	disagree	neutral	neutral
B092A	not selected for sample 1	65	primary school	strongly disagree	strongly disagree	neutral	neutral	neutral	neutral	neutral	disagree		disagree	disagree		neutral	neutral	neutral	neutral	strongly disagree	neutral	strongly disagree	strongly disagree	neutral		strongly disagree	neutral
B092B	selected for sample 1	64	primary school	neutral	neutral	disagree	neutral	neutral	neutral	neutral	neutral	neutral	disagree	disagree	disagree	neutral	neutral	strongly disagree	neutral	strongly disagree	neutral	strongly disagree	strongly disagree	neutral	disagree	neutral	neutral
B093A	selected for sample 1	65	high school	neutral	neutral	disagree	neutral	neutral	strongly disagree	strongly agree	disagree	disagree	neutral	disagree	strongly disagree	strongly agree	agree	strongly disagree	agree	strongly disagree	strongly agree	neutral	strongly disagree	neutral	strongly disagree	neutral	strongly agree
B093B	selected for sample 1	61	primary school	neutral	disagree	disagree	disagree	disagree	neutral	strongly agree	disagree	disagree	disagree	disagree	disagree	neutral	disagree	strongly disagree	strongly agree	strongly disagree	neutral	disagree	strongly disagree	disagree	strongly disagree	disagree	strongly agree
B094A	selected for sample 1	72	college diploma or degree	strongly agree	agree	strongly disagree	disagree	neutral	strongly disagree	strongly agree	strongly agree	strongly disagree	strongly disagree	strongly disagree	strongly disagree	agree	disagree	agree	strongly disagree	strongly disagree	strongly agree	strongly agree	strongly disagree	disagree	strongly agree	neutral	disagree
B094B	selected for sample 1	70	high school	neutral	strongly disagree	strongly disagree	disagree	agree	strongly disagree	agree	disagree	neutral	neutral	disagree	strongly disagree	neutral	neutral	disagree	neutral	strongly disagree	neutral	disagree	disagree	agree	agree	strongly disagree	agree
B095A	not selected for sample 1	59	primary school	strongly agree	neutral	neutral	strongly agree	strongly agree	strongly disagree	agree	disagree	neutral	neutral	strongly agree	strongly disagree	agree	neutral	neutral	neutral	strongly disagree	agree	strongly agree	strongly disagree	neutral	strongly disagree	neutral	strongly agree
B095B	selected for sample 1	68	high school	neutral	neutral	strongly disagree	neutral	neutral	neutral	strongly agree	neutral	neutral	neutral	neutral	disagree	strongly agree	neutral	neutral	neutral	neutral	strongly agree	strongly agree	strongly disagree	strongly agree	strongly disagree	neutral	strongly agree
B096A	selected for sample 1	70	high school	agree	disagree	strongly disagree	disagree	strongly disagree	strongly disagree	neutral	neutral	disagree	neutral	disagree	strongly disagree	neutral	neutral	disagree	agree	strongly disagree	neutral	disagree	strongly disagree	agree	strongly disagree	disagree	neutral
B096B	selected for sample 1	72	college diploma or degree	neutral	disagree	neutral	disagree	disagree	agree	neutral	neutral	neutral	agree	neutral	disagree	neutral	neutral	disagree	neutral	disagree	disagree	disagree	disagree	disagree	disagree	agree	agree
B097A	selected for sample 1	68	high school	strongly disagree	strongly disagree	strongly disagree	disagree	disagree	disagree	agree	strongly agree	neutral	neutral	disagree	neutral	agree	agree	disagree	neutral	disagree	agree	strongly disagree	strongly disagree	agree	strongly disagree	agree	strongly agree
B097B	selected for sample 1	67	high school	strongly disagree	strongly disagree	disagree	strongly disagree	disagree	disagree	strongly agree	disagree	disagree	disagree	strongly disagree	disagree	disagree	disagree	disagree	disagree	disagree	disagree	disagree	strongly disagree	disagree	disagree	disagree	disagree
B098A	selected for sample 1	69	high school	agree	agree	strongly disagree	agree	neutral	strongly disagree	agree	neutral	strongly disagree	neutral	neutral	strongly disagree	neutral	agree	disagree	neutral	strongly disagree	neutral	disagree	strongly disagree	disagree	strongly disagree	strongly disagree	neutral
B098B	selected for sample 1	62	primary school	agree	agree	strongly disagree	agree	neutral	strongly disagree	neutral	neutral	strongly disagree	neutral	neutral	strongly disagree	strongly disagree	neutral	disagree	neutral	strongly disagree	neutral	disagree	strongly disagree	strongly disagree	strongly disagree	strongly disagree	neutral
B099A	selected for sample 1	64	trade or technical certificate	agree	agree	agree	agree	agree	agree	agree	agree	agree	agree	agree	agree	agree	agree	agree	agree	disagree	agree	disagree	disagree	agree	disagree	agree	agree
B099B	selected for sample 1	66	high school	strongly disagree	strongly agree	strongly disagree	strongly agree	strongly disagree	strongly agree	strongly agree	strongly agree	strongly agree	strongly agree	strongly agree	strongly agree	strongly agree	strongly agree	strongly disagree	strongly agree	strongly disagree	strongly agree	strongly agree	strongly disagree	strongly agree	strongly disagree	strongly agree	strongly agree
B100A	selected for sample 1	60	primary school	neutral	neutral	strongly disagree	agree	agree	strongly disagree	agree	neutral	neutral	agree	neutral	neutral	agree	agree	disagree	agree	strongly disagree	agree	strongly disagree	strongly disagree	agree	disagree	neutral	agree
B100B	not selected for sample 1
B101A	selected for sample 1	70	trade or technical certificate	agree	strongly disagree	neutral	neutral	neutral	disagree	strongly agree	neutral	disagree	neutral	strongly disagree	disagree	neutral	neutral	disagree	disagree	neutral	agree	disagree	strongly disagree	agree	strongly disagree	disagree	agree
B101B	not selected for sample 1		high school	neutral	disagree	strongly agree	strongly disagree	neutral	disagree	strongly agree	disagree	neutral	neutral	agree	agree	neutral	strongly disagree	disagree	neutral	strongly disagree	agree	disagree	strongly disagree	strongly agree	strongly disagree	disagree	neutral
B102A	not selected for sample 1	72	trade or technical certificate	disagree	neutral	neutral	agree	agree	neutral	strongly disagree	disagree	neutral	strongly disagree	agree	disagree	strongly disagree	strongly agree	strongly disagree	disagree	neutral	neutral		strongly disagree	disagree	strongly disagree	neutral	strongly agree
B102B	selected for sample 1	74	primary school	neutral	strongly agree	strongly disagree	neutral	strongly disagree	strongly agree	strongly agree	strongly agree	strongly agree	strongly agree	strongly agree	strongly disagree	strongly agree	strongly agree	disagree	neutral	disagree	strongly agree	disagree	strongly disagree	strongly agree	strongly disagree	strongly agree	strongly agree
B103A	selected for sample 1	75	illiteracy	strongly agree	strongly agree	strongly disagree	strongly agree	strongly agree	strongly agree	strongly agree	strongly agree	neutral	strongly agree	strongly agree	strongly agree	strongly agree	strongly agree	strongly agree	strongly agree	strongly agree	strongly agree	strongly agree	strongly agree	strongly agree	strongly agree	strongly agree	strongly agree
B103B	selected for sample 1	70	university degree	disagree	disagree	strongly disagree	strongly disagree	agree	strongly disagree	agree	disagree	agree	agree	agree	neutral	strongly agree	neutral	strongly disagree	strongly agree	strongly disagree	disagree	disagree	strongly disagree	neutral	strongly disagree	agree	agree
B104A	selected for sample 1	60	college diploma or degree	strongly agree	strongly agree	strongly disagree	agree	agree	strongly disagree	strongly agree	strongly agree	disagree	agree	agree	strongly disagree	strongly agree	neutral	disagree	agree	strongly disagree	strongly agree	strongly disagree	strongly disagree	strongly agree	strongly disagree	neutral	agree
B104B	selected for sample 1	63	trade or technical certificate	strongly agree	neutral	strongly disagree	agree	disagree	disagree	strongly agree	disagree	neutral	neutral	neutral	strongly disagree	disagree	agree	strongly disagree	neutral	disagree	agree	disagree	strongly disagree	agree	disagree	strongly agree	strongly agree
B105A	selected for sample 1	72	high school	neutral	disagree	strongly disagree	disagree	disagree	neutral	disagree	strongly disagree	disagree	disagree	disagree	strongly disagree	neutral	disagree	strongly disagree	neutral	strongly disagree	neutral	strongly disagree	strongly disagree	agree	strongly disagree	strongly disagree	neutral
B105B	selected for sample 1	70	primary school	strongly agree	strongly agree	strongly disagree	strongly disagree	neutral	strongly disagree	strongly agree	disagree	neutral	strongly agree	strongly disagree	strongly agree	strongly agree	neutral	neutral	strongly disagree	strongly agree	strongly agree	strongly disagree	strongly disagree	strongly agree	strongly agree	neutral	strongly agree
B106A	not selected for sample 1	64	illiteracy	strongly agree	strongly agree	strongly agree		strongly agree		strongly agree	strongly agree		strongly agree	strongly agree	strongly agree	strongly disagree	strongly agree	strongly agree	strongly agree	strongly disagree	strongly agree	strongly disagree	strongly disagree	strongly agree	strongly disagree	strongly agree	strongly agree
B106B	not selected for sample 1	70	primary school	strongly agree	neutral	strongly disagree	neutral	neutral		agree	neutral	strongly disagree	agree	neutral	strongly disagree		neutral	strongly disagree	agree	strongly disagree	agree	strongly disagree	strongly disagree	agree	strongly disagree	agree	agree
B107A	selected for sample 1	64	trade or technical certificate	strongly disagree	strongly disagree	strongly disagree	neutral	strongly agree	strongly disagree	strongly agree	strongly agree	strongly disagree	strongly agree	strongly agree	strongly disagree	strongly agree	strongly agree	strongly disagree	strongly disagree	strongly disagree	strongly agree	disagree	strongly disagree	neutral	strongly disagree	neutral	neutral
B107B	not selected for sample 1	68	college diploma or degree		strongly disagree	strongly disagree	disagree	disagree	strongly disagree	strongly agree	disagree	neutral	disagree	disagree	disagree	strongly agree	disagree	disagree	disagree	disagree	neutral	disagree	strongly disagree	neutral	strongly disagree	disagree	disagree
B108A	selected for sample 1	66	high school	strongly agree	strongly disagree	disagree	strongly disagree	strongly disagree	neutral	strongly agree	strongly disagree	disagree	disagree	disagree	disagree	disagree	neutral	neutral	neutral	disagree	disagree	neutral	strongly disagree	disagree	strongly disagree	agree	disagree
B108B	selected for sample 1	64	primary school	neutral	disagree	strongly disagree	strongly agree	neutral	strongly disagree	agree	agree	strongly disagree	strongly disagree	strongly agree	neutral	strongly disagree	neutral	neutral	neutral	neutral	disagree	disagree	strongly disagree	neutral	strongly disagree	neutral	neutral
B109A	selected for sample 1	73	high school	strongly disagree	strongly disagree	strongly disagree	strongly disagree	strongly disagree	strongly agree	strongly disagree	strongly agree	strongly agree	strongly agree	strongly disagree	strongly disagree	strongly agree	strongly agree	strongly agree	strongly agree	strongly agree	strongly agree	strongly disagree	strongly disagree	strongly agree	strongly disagree	strongly agree	strongly agree
B109B	selected for sample 1	75	high school	strongly agree	strongly agree	strongly agree	strongly agree	strongly agree	strongly agree	strongly agree	strongly agree	strongly agree	strongly agree	strongly agree	strongly agree	strongly agree	strongly agree	strongly agree	strongly agree	strongly agree	strongly agree	strongly agree	strongly agree	strongly agree	strongly agree	strongly agree	strongly agree
B110A	selected for sample 1	68	college diploma or degree	neutral	neutral	disagree	neutral	disagree	strongly disagree	strongly agree	disagree	strongly disagree	strongly agree	disagree	strongly disagree	strongly agree	strongly agree	strongly disagree	strongly agree	neutral	neutral	strongly disagree	strongly disagree	agree	strongly disagree	neutral	strongly agree
B110B	selected for sample 1	68	college diploma or degree	disagree	neutral	neutral	neutral	strongly disagree	disagree	strongly agree	strongly agree	neutral	agree	strongly disagree	strongly disagree	strongly disagree	agree	agree	disagree	disagree	strongly agree	strongly agree	strongly disagree	strongly agree	disagree	agree	strongly agree
B111A	selected for sample 1	63	high school	strongly disagree	disagree	strongly disagree	strongly agree	strongly agree	strongly agree	strongly agree	disagree	strongly disagree	strongly agree	disagree	strongly disagree	neutral	agree	disagree	strongly disagree	disagree	disagree	disagree	strongly disagree	strongly disagree	strongly disagree	disagree	strongly agree
B111B	not selected for sample 1		college diploma or degree	strongly disagree	strongly disagree	disagree	strongly disagree	neutral	neutral	neutral	strongly disagree	disagree	neutral	agree	disagree	agree	agree	agree	neutral	neutral	strongly agree	disagree	strongly disagree	disagree	strongly disagree	neutral	agree
B112A	selected for sample 1	65	trade or technical certificate	strongly agree	strongly disagree	strongly disagree	strongly disagree	strongly disagree	strongly agree	strongly agree	strongly disagree	strongly disagree	strongly disagree	strongly agree	strongly disagree	strongly agree	strongly agree	strongly disagree	strongly agree	strongly disagree	strongly agree	strongly disagree	strongly disagree	strongly agree	strongly disagree	strongly disagree	strongly agree
B112B	selected for sample 1	65	college diploma or degree	strongly agree	strongly agree	strongly disagree	strongly agree	strongly agree	strongly disagree	strongly agree	strongly agree	neutral	strongly agree	neutral	strongly disagree	strongly agree	strongly agree	strongly disagree	strongly agree	neutral	strongly agree	neutral	neutral	strongly agree	strongly disagree	strongly agree	strongly agree
B113A	selected for sample 1	64	high school	neutral	strongly disagree	strongly disagree	disagree	disagree	strongly disagree	strongly agree	agree	disagree	agree	agree	strongly disagree	agree	agree	strongly disagree	agree	disagree	agree	disagree	strongly disagree	agree	strongly disagree	agree	agree
B113B	selected for sample 1	68	college diploma or degree	agree	neutral	disagree	disagree	disagree	strongly disagree	neutral	neutral	strongly disagree	neutral	neutral	strongly disagree	neutral	agree	strongly disagree	strongly disagree	neutral	neutral	disagree	strongly disagree	neutral	strongly disagree	agree	agree
B114A	selected for sample 1	70	college diploma or degree	neutral	neutral	agree	neutral	neutral	disagree	agree	neutral	strongly disagree	neutral	neutral	neutral	neutral	neutral	disagree	neutral	disagree	agree	agree	strongly disagree	agree	disagree	neutral	agree
B114B	selected for sample 1	69	college diploma or degree	strongly disagree	neutral	disagree	neutral	neutral	disagree	strongly agree	neutral	neutral	neutral	disagree	disagree	neutral	agree	agree	strongly disagree	disagree	neutral	neutral	neutral	neutral	neutral	neutral	neutral
B115A	selected for sample 1	72	high school	strongly disagree	strongly disagree	agree	strongly disagree	neutral	agree	neutral	strongly disagree	strongly disagree	neutral	neutral	neutral	disagree	neutral	neutral	neutral	strongly disagree	strongly agree	neutral	strongly disagree	agree	neutral	strongly agree	strongly agree
B115B	selected for sample 1	65	primary school	strongly disagree	strongly disagree	disagree	strongly disagree	strongly disagree	disagree	strongly agree	neutral	disagree	neutral	disagree	disagree	strongly agree	neutral	strongly disagree	strongly agree	strongly disagree	strongly agree	strongly disagree	strongly disagree	strongly agree	strongly disagree	disagree	strongly agree
B116A	not selected for sample 1	59	high school	neutral	neutral	disagree	agree	agree	disagree	neutral	neutral	disagree	agree	neutral	strongly disagree	agree	neutral	disagree	disagree	neutral	neutral	neutral	strongly disagree	neutral	neutral	neutral	agree
B116B	not selected for sample 1	59	high school	disagree	strongly disagree	disagree	disagree	neutral	strongly disagree	agree	strongly agree	strongly disagree	strongly agree	disagree	strongly disagree	agree	disagree	disagree	strongly disagree	strongly disagree	strongly agree	strongly disagree	strongly disagree	agree	strongly disagree	neutral	strongly agree
B117A	not selected for sample 1	65	primary school	disagree	disagree	disagree	disagree		strongly agree	disagree	disagree	disagree	disagree	disagree	disagree	disagree	disagree	disagree	disagree	disagree	neutral	disagree	strongly disagree	agree	disagree	neutral	strongly agree
B117B	selected for sample 1	67	high school	strongly agree	strongly agree	strongly agree	strongly agree	strongly agree	strongly agree	strongly agree	strongly agree	strongly agree	strongly agree	strongly agree	strongly agree	strongly agree	strongly agree	agree	strongly agree	strongly agree	strongly agree	strongly agree	strongly agree	strongly agree	strongly agree	strongly agree	strongly agree
B119A	selected for sample 1	70	high school	neutral	strongly disagree	disagree	neutral	strongly agree	strongly disagree	agree	strongly disagree	strongly disagree	disagree	disagree	disagree	disagree	disagree	agree	agree	neutral	neutral	neutral	strongly disagree	agree	strongly disagree	strongly agree	strongly agree
B119B	selected for sample 1	71	high school	strongly disagree	strongly disagree	strongly agree	strongly disagree	strongly disagree	strongly disagree	strongly agree	strongly disagree	strongly agree	strongly agree	strongly disagree	strongly agree	strongly agree	strongly disagree	strongly agree	strongly disagree	strongly agree	strongly disagree	strongly agree	strongly agree	strongly disagree	strongly agree	strongly disagree	strongly agree
B120A	selected for sample 1	62	high school	strongly disagree	strongly disagree	disagree	disagree	strongly disagree	neutral	strongly agree	strongly disagree	disagree	disagree	strongly disagree	disagree	disagree	strongly disagree	disagree	disagree	disagree	disagree	disagree	strongly disagree	disagree	disagree	strongly disagree	agree
B120B	selected for sample 1	65	college diploma or degree	strongly disagree	strongly disagree	disagree	disagree	strongly disagree	neutral	agree	neutral	strongly disagree	disagree	disagree	disagree	neutral	disagree	disagree	disagree	disagree	disagree	disagree	strongly disagree	disagree	disagree	disagree	disagree
B121A	selected for sample 1	75	college diploma or degree	strongly agree	strongly agree	strongly disagree	strongly agree	strongly agree	strongly disagree	strongly agree	strongly agree	strongly disagree	strongly disagree	strongly agree	strongly disagree	strongly agree	strongly agree	strongly disagree	strongly agree	strongly agree	strongly agree	strongly disagree	strongly disagree	strongly agree	strongly disagree	strongly agree	strongly agree
B121B	selected for sample 1	75	college diploma or degree	neutral	neutral	disagree	neutral	disagree	strongly disagree	strongly agree	disagree	disagree	neutral	strongly disagree	disagree	strongly agree	neutral	neutral	disagree	agree	disagree	neutral	strongly disagree	neutral	strongly disagree	neutral	neutral
B122A	selected for sample 1	68	primary school	strongly disagree	strongly disagree	strongly disagree	strongly disagree	strongly disagree	strongly disagree	agree	strongly disagree	strongly disagree	agree	agree	strongly disagree	agree	agree	strongly disagree	agree	strongly disagree	agree	strongly disagree	strongly disagree	agree	strongly disagree	agree	agree
B122B	selected for sample 1	71	trade or technical certificate	neutral	neutral	disagree	neutral	neutral	neutral	strongly agree	strongly disagree	disagree	strongly agree	neutral	disagree	disagree	strongly disagree	disagree	neutral	disagree	neutral	neutral	strongly disagree	neutral	neutral	neutral	neutral
B123A	selected for sample 1	70	college diploma or degree	neutral	neutral	neutral	strongly disagree	strongly disagree	disagree	disagree	disagree	strongly disagree	disagree	strongly disagree	disagree	neutral	strongly disagree	strongly agree	neutral	disagree	disagree	disagree	strongly disagree	disagree	strongly disagree	disagree	neutral
B123B	selected for sample 1	65	high school	neutral	disagree	disagree	neutral	agree	strongly disagree	neutral	neutral	disagree	disagree	disagree	neutral	agree	agree	strongly disagree	strongly disagree	strongly disagree	neutral	neutral	strongly disagree	agree	strongly disagree	strongly agree	agree
B124A	selected for sample 1	72	illiteracy	agree	neutral	strongly disagree	strongly disagree	agree	strongly disagree	agree	strongly agree	strongly disagree	disagree	neutral	strongly disagree	strongly disagree	strongly agree	strongly agree	strongly agree	strongly disagree	agree	strongly disagree	strongly disagree	strongly agree	strongly disagree	strongly agree	strongly agree
B124B	selected for sample 1	69	primary school	strongly agree	strongly disagree	agree	neutral	neutral	strongly disagree	strongly agree	strongly agree	strongly agree	strongly agree	strongly disagree	strongly disagree	strongly disagree	strongly disagree	strongly disagree	strongly disagree	strongly disagree	strongly agree	strongly agree	strongly disagree	agree	strongly agree	strongly agree	strongly agree
B125A	selected for sample 1	61	primary school	neutral	agree	neutral	neutral	strongly disagree	disagree	disagree	disagree	strongly disagree	agree	disagree	strongly disagree	disagree	neutral	neutral	disagree	strongly disagree	agree	disagree	strongly disagree	strongly agree	strongly disagree	neutral	agree
B125B	selected for sample 1	71	college diploma or degree	neutral	disagree	neutral	agree	strongly disagree	disagree	agree	strongly disagree	neutral	disagree	strongly disagree	agree	disagree	disagree	neutral	strongly disagree	disagree	strongly agree	neutral	disagree	agree	agree	disagree	agree
B126A	selected for sample 1	78	college diploma or degree	strongly disagree	disagree	disagree	disagree	neutral	disagree	neutral	neutral	disagree	disagree	neutral	strongly disagree	disagree	neutral	strongly disagree	neutral	disagree	agree	neutral	strongly disagree	neutral	disagree	neutral	agree
B126B	selected for sample 1	70	high school	neutral	strongly disagree	neutral	agree	agree	strongly disagree	agree	neutral	strongly disagree	agree	neutral	strongly disagree	agree	agree	disagree	agree	strongly disagree	agree	neutral	strongly disagree	neutral	strongly disagree	agree	agree
B127A	selected for sample 1	74	college diploma or degree	strongly disagree	strongly disagree	disagree	strongly disagree	disagree	disagree	strongly agree	neutral	disagree	strongly agree	neutral	neutral	strongly agree	neutral	neutral	neutral	neutral	strongly agree	neutral	strongly disagree	strongly agree	strongly disagree	neutral	neutral
B127B	selected for sample 1	70	high school	strongly agree	strongly agree	strongly disagree	strongly disagree	neutral	strongly disagree	strongly agree	neutral	strongly disagree	agree	agree	strongly disagree	neutral	agree	strongly disagree	agree	strongly disagree	disagree	strongly disagree	strongly disagree	agree	strongly disagree	agree	strongly agree
B128A	selected for sample 1	62	high school	strongly disagree	strongly disagree	disagree	neutral	strongly disagree	neutral	strongly agree	strongly disagree	strongly disagree	strongly agree	strongly disagree	strongly disagree	strongly agree	strongly disagree	strongly disagree	strongly disagree	strongly agree	strongly agree	strongly disagree	strongly disagree	strongly agree	strongly disagree	strongly disagree	strongly agree
B128B	selected for sample 1	68	trade or technical certificate	neutral	disagree	strongly disagree	disagree	neutral	strongly disagree	agree	disagree	disagree	disagree	neutral	disagree	neutral	neutral	neutral	agree	disagree	agree	strongly disagree	strongly disagree	agree	strongly disagree	disagree	neutral
B129A	selected for sample 1	69	primary school	disagree	strongly disagree	strongly disagree	strongly disagree	strongly disagree	strongly disagree	strongly agree	strongly disagree	strongly disagree	strongly disagree	strongly agree	strongly agree	strongly agree	disagree	strongly disagree	disagree	disagree	neutral	agree	strongly disagree	strongly agree	strongly disagree	neutral	strongly agree
B129B	not selected for sample 1		illiteracy	strongly agree	strongly agree	strongly disagree	strongly agree	strongly agree	strongly disagree	strongly agree	strongly agree	strongly agree	strongly agree	strongly agree	strongly disagree	strongly agree	strongly agree	strongly disagree	strongly agree	strongly disagree	strongly agree	strongly disagree	strongly disagree	strongly agree	strongly disagree	strongly agree	strongly agree
B130A	not selected for sample 1		illiteracy	strongly agree	neutral	neutral	neutral	agree	disagree	agree	neutral	agree	neutral	strongly agree	neutral	neutral	strongly agree	neutral	strongly agree	strongly agree	strongly agree	strongly agree	strongly agree	strongly agree	strongly agree	strongly agree	agree
B130B	not selected for sample 1		illiteracy	strongly disagree	strongly disagree	strongly agree	neutral	strongly disagree	neutral	neutral	disagree	neutral	neutral	strongly disagree	neutral	disagree	strongly disagree	neutral	neutral	neutral	neutral	neutral	disagree	disagree	disagree	strongly disagree	disagree
B131A	selected for sample 1	77	trade or technical certificate	neutral	neutral	disagree	neutral	neutral	neutral	strongly agree	strongly agree	neutral	disagree	strongly agree	disagree	disagree	strongly agree	neutral	neutral	neutral	strongly agree	neutral	disagree	strongly agree	disagree	strongly agree	strongly agree
B131B	not selected for sample 1	70	illiteracy	strongly disagree		strongly disagree	strongly disagree	disagree	strongly disagree	agree	strongly agree	strongly disagree	strongly agree	strongly disagree	strongly disagree	strongly agree	strongly agree	strongly disagree	strongly agree	strongly disagree	strongly agree	strongly disagree	strongly disagree	strongly agree	strongly disagree	strongly agree	strongly agree
B132A	selected for sample 1	69	primary school	agree	neutral	neutral	agree	agree	neutral	agree	agree	agree	agree	agree	neutral	neutral	neutral	neutral	neutral	neutral	neutral	agree	neutral	neutral	neutral	neutral	neutral
B132B	selected for sample 1	69	primary school	neutral	disagree	strongly disagree	neutral	neutral	neutral	strongly agree	strongly agree	agree	agree	agree	strongly disagree	agree	agree	strongly disagree	strongly agree	agree	agree	agree	strongly disagree	strongly agree	strongly disagree	agree	agree
B133A	selected for sample 1	73	high school	neutral	disagree	neutral	strongly disagree	strongly disagree	strongly disagree	strongly agree	strongly disagree	neutral	neutral	strongly disagree	strongly disagree	neutral	strongly disagree	agree	strongly disagree	strongly agree	strongly agree	disagree	strongly disagree	strongly agree	strongly agree	disagree	agree
B133B	selected for sample 1	67	primary school	strongly agree	disagree	strongly disagree	strongly agree	agree	strongly disagree	strongly agree	agree	strongly disagree	strongly agree	neutral	neutral	strongly disagree	disagree	agree	strongly agree	strongly disagree	strongly agree	neutral	strongly disagree	neutral	strongly disagree	agree	agree
B134A	selected for sample 1	69	illiteracy	disagree	agree	disagree	agree	strongly agree	disagree	agree	agree	disagree	agree	strongly agree	disagree	agree	strongly agree	neutral	agree	agree	agree	neutral	strongly disagree	agree	disagree	agree	agree
B134B	selected for sample 1	78	illiteracy	strongly agree	strongly agree	strongly disagree	strongly agree	strongly agree	strongly disagree	strongly agree	neutral	strongly disagree	strongly agree	strongly agree	strongly disagree	strongly agree	strongly agree	strongly disagree	strongly agree	strongly agree	strongly agree	strongly disagree	strongly disagree	strongly agree	disagree	strongly agree	strongly agree
B135A	selected for sample 1	60	trade or technical certificate	strongly disagree	strongly disagree	disagree	strongly disagree	disagree	disagree	agree	disagree	disagree	disagree	disagree	neutral	disagree	neutral	disagree	disagree	disagree	neutral	disagree	disagree	neutral	disagree	neutral	strongly agree
B135B	selected for sample 1	63	trade or technical certificate	strongly disagree	disagree	disagree	disagree	strongly disagree	neutral	agree	agree	neutral	neutral	neutral	neutral	neutral	neutral	disagree	disagree	disagree	neutral	strongly disagree	disagree	disagree	disagree	neutral	agree
B136A	selected for sample 1	65	primary school	neutral	neutral	neutral	strongly disagree	neutral	strongly disagree	neutral	neutral	disagree	disagree	strongly disagree	neutral	neutral	strongly disagree	disagree	strongly disagree	strongly disagree	neutral	neutral	strongly disagree	neutral	strongly disagree	strongly disagree	disagree
B136B	selected for sample 1	63	college diploma or degree	neutral	agree	strongly disagree	neutral	neutral	strongly disagree	strongly disagree	neutral	disagree	strongly disagree	disagree	strongly disagree	strongly agree	neutral	strongly disagree	disagree	disagree	neutral	disagree	strongly disagree	strongly agree	strongly disagree	neutral	strongly agree
B137A	selected for sample 1	67	high school	neutral	neutral	strongly disagree	neutral	neutral	strongly disagree	strongly agree	disagree	strongly disagree	neutral	strongly disagree	agree	strongly disagree	strongly disagree	strongly disagree	neutral	strongly disagree	strongly agree	strongly disagree	agree	strongly agree	neutral	strongly agree	strongly agree
B137B	selected for sample 1	67	trade or technical certificate	strongly disagree	neutral	strongly disagree	neutral	neutral	strongly disagree	strongly agree	neutral	strongly disagree	neutral	neutral	strongly disagree	neutral	agree	strongly disagree	strongly agree	strongly disagree	strongly agree	neutral	strongly disagree	strongly agree	strongly disagree	strongly agree	strongly agree
B138A	selected for sample 1	84	college diploma or degree	neutral	strongly disagree	disagree	neutral	disagree	strongly disagree	neutral	neutral	strongly disagree	strongly agree	neutral	neutral	strongly agree	strongly agree	neutral	neutral	strongly disagree	strongly agree	strongly disagree	strongly disagree	strongly agree	strongly disagree	strongly agree	strongly agree
B138B	selected for sample 1	79	college diploma or degree	strongly disagree	strongly disagree	strongly disagree	strongly disagree	neutral	strongly disagree	strongly agree	neutral	strongly disagree	strongly agree	strongly agree	strongly disagree	strongly agree	neutral	strongly disagree	strongly agree	strongly disagree	agree	strongly disagree	strongly disagree	agree	strongly disagree	agree	strongly agree
B139A	selected for sample 1	63	high school	agree	neutral	strongly disagree	neutral	strongly agree	strongly disagree	strongly agree	strongly agree	strongly disagree	strongly agree	strongly agree	neutral	neutral	strongly agree	strongly disagree	strongly agree	strongly disagree	strongly agree	neutral	strongly disagree	strongly agree	disagree	neutral	strongly agree
B140A	not selected for sample 1	79	primary school	neutral	neutral		neutral	neutral	strongly disagree	neutral	neutral	neutral	neutral	agree	agree	neutral	neutral	neutral	neutral	neutral	strongly disagree	strongly disagree	neutral	strongly disagree	neutral	neutral	neutral
B140B	selected for sample 1	67	trade or technical certificate	neutral	neutral	strongly disagree	agree	agree	strongly disagree	agree	neutral	strongly disagree	agree	agree	strongly disagree	agree	agree	disagree	neutral	disagree	disagree	strongly disagree	strongly disagree	disagree	strongly disagree	neutral	strongly agree
B141A	selected for sample 1	70	trade or technical certificate	strongly disagree	disagree	strongly agree	disagree	disagree	neutral	strongly agree	disagree	neutral	strongly agree	neutral	neutral	strongly agree	disagree	disagree	strongly agree	disagree	disagree	disagree	neutral	strongly agree	strongly disagree	neutral	agree
B142A	selected for sample 1	68	college diploma or degree	strongly disagree	strongly disagree	disagree	neutral	neutral	neutral	strongly agree	neutral	neutral	neutral	agree	neutral	neutral	neutral	neutral	neutral	neutral	agree	agree	neutral	neutral	neutral	disagree	neutral
B142B	not selected for sample 1	60	high school	strongly agree	strongly agree	strongly disagree	strongly agree	strongly agree	strongly disagree	strongly agree	strongly agree		strongly agree	strongly agree	disagree	strongly agree	strongly agree	strongly disagree	strongly agree	strongly disagree	strongly agree	strongly agree	strongly disagree	strongly agree	strongly disagree	strongly agree	strongly agree
B143A	selected for sample 1	71	illiteracy	neutral	strongly disagree	strongly disagree	strongly agree	disagree	disagree	strongly agree	strongly disagree	strongly disagree	disagree	strongly agree	neutral	disagree	strongly agree	strongly disagree	strongly agree	strongly disagree	neutral	strongly disagree	strongly disagree	neutral	strongly disagree	disagree	strongly agree
B143B	selected for sample 1	77	illiteracy	neutral	neutral	disagree	strongly disagree	agree	disagree	agree	agree	disagree	agree	agree	strongly disagree	strongly agree	strongly agree	neutral	agree	neutral	agree	neutral	strongly disagree	agree	strongly disagree	agree	strongly agree
B144A	selected for sample 1	74	high school	strongly disagree	disagree	strongly disagree	strongly disagree	agree	disagree	agree	disagree	disagree	disagree	agree	strongly disagree	neutral	agree	neutral	neutral	disagree	agree	neutral	strongly disagree	neutral	strongly disagree	neutral	agree
B144B	selected for sample 1	79	primary school	agree	disagree	strongly disagree	strongly disagree	strongly agree	disagree	agree	agree	agree	agree	disagree	neutral	neutral	agree	neutral	agree	agree	agree	neutral	strongly disagree	agree	strongly disagree	agree	agree
B145A	selected for sample 1	64	primary school	agree	agree	neutral	neutral	strongly agree	strongly agree	strongly agree	strongly agree	strongly disagree	strongly agree	strongly agree	strongly disagree	strongly agree	strongly agree	strongly disagree	strongly agree	strongly disagree	strongly agree	strongly agree	strongly disagree	strongly agree	strongly disagree	strongly agree	strongly agree
B145B	selected for sample 1	70	illiteracy	strongly agree	neutral	strongly agree	disagree	neutral	strongly agree	strongly agree	strongly agree	strongly disagree	strongly agree	strongly agree	strongly disagree	strongly agree	strongly agree	strongly disagree	strongly agree	strongly disagree	strongly agree	strongly agree	strongly disagree	strongly agree	strongly disagree	strongly agree	strongly agree
B147B	selected for sample 1	63	high school	agree	strongly disagree	strongly disagree	strongly disagree	neutral	strongly disagree	strongly agree	strongly disagree	strongly agree	strongly agree	strongly agree	strongly disagree	strongly agree	strongly agree	disagree	neutral	strongly disagree	strongly agree	strongly agree	strongly disagree	strongly agree	strongly disagree	strongly agree	neutral
B148A	selected for sample 1	68	college diploma or degree	strongly disagree	strongly disagree	disagree	strongly disagree	disagree	disagree	neutral	neutral	disagree	disagree	strongly disagree	disagree	disagree	disagree	disagree	disagree	strongly disagree	disagree	disagree	strongly disagree	disagree	strongly disagree	disagree	disagree
B148B	selected for sample 1	70	college diploma or degree	neutral	disagree	disagree	neutral	disagree	strongly disagree	strongly agree	neutral	neutral	neutral	disagree	disagree	disagree	disagree	neutral	strongly disagree	disagree	neutral	disagree	disagree	disagree	strongly disagree	disagree	neutral
B149A	selected for sample 1	71	trade or technical certificate	disagree	disagree	disagree	strongly disagree	neutral	disagree	agree	disagree	disagree	neutral	disagree	disagree	disagree	disagree	strongly agree	disagree	disagree	disagree	neutral	strongly disagree	neutral	agree	disagree	strongly agree
B149B	selected for sample 1	64	college diploma or degree	disagree	strongly disagree	strongly disagree	strongly disagree	neutral	disagree	strongly agree	strongly disagree	strongly disagree	strongly disagree	disagree	disagree	strongly agree	neutral	strongly disagree	disagree	strongly disagree	neutral	disagree	strongly disagree	disagree	strongly disagree	disagree	neutral
B150A	selected for sample 1	67	primary school	agree	disagree	strongly disagree	agree	strongly agree	strongly disagree	strongly agree	agree	disagree	strongly agree	strongly agree	strongly disagree	strongly disagree	strongly agree	strongly disagree	agree	strongly disagree	strongly agree	agree	strongly disagree	strongly agree	strongly disagree	agree	strongly agree
B150B	selected for sample 1	68	trade or technical certificate	agree	neutral	neutral	disagree	strongly agree	strongly disagree	strongly agree	strongly agree	neutral	neutral	neutral	disagree	neutral	neutral	strongly disagree	neutral	strongly disagree	neutral	neutral	strongly disagree	agree	strongly disagree	agree	strongly agree
B151A	selected for sample 1	75	trade or technical certificate	agree	disagree	strongly disagree	disagree	neutral	strongly disagree	strongly agree	neutral	strongly disagree	neutral	neutral	neutral	neutral	neutral	strongly disagree	neutral	neutral	neutral	neutral	strongly disagree	neutral	strongly disagree	neutral	agree
B151B	selected for sample 1	67	trade or technical certificate	strongly disagree	disagree	neutral	strongly disagree	disagree	disagree	agree	disagree	agree	strongly agree	disagree	strongly agree	agree	strongly agree	strongly disagree	strongly agree	strongly disagree	strongly agree	neutral	strongly disagree	disagree	disagree	strongly disagree	strongly agree
B152B	selected for sample 1	64	primary school	strongly disagree	strongly disagree	disagree	strongly disagree	strongly disagree	neutral	agree	strongly disagree	disagree	neutral	strongly disagree	neutral	neutral	strongly disagree	disagree	neutral	strongly disagree	strongly disagree	disagree	disagree	neutral	disagree	strongly disagree	strongly disagree
B153A	selected for sample 1	61	trade or technical certificate	disagree	strongly disagree	strongly disagree	neutral	agree	strongly disagree	strongly agree	strongly disagree	disagree	agree	neutral	strongly disagree	neutral	disagree	strongly disagree	strongly disagree	strongly disagree	strongly agree	strongly disagree	strongly disagree	strongly agree	neutral	neutral	strongly agree
B153B	selected for sample 1	62	trade or technical certificate	disagree	strongly disagree	disagree	disagree	strongly disagree	disagree	agree	disagree	disagree	disagree	disagree	strongly disagree	agree	neutral	neutral	disagree	disagree	neutral	disagree	strongly disagree	agree	disagree	disagree	neutral
B154A	selected for sample 1	73	college diploma or degree	neutral	neutral	strongly disagree	strongly disagree	neutral	strongly disagree	strongly disagree	neutral	strongly disagree	strongly agree	strongly agree	strongly disagree	strongly agree	strongly agree	neutral	neutral	neutral	disagree	disagree	strongly disagree	disagree	strongly disagree	strongly agree	strongly agree
B154B	selected for sample 1	69	illiteracy	strongly disagree	strongly disagree	strongly disagree	disagree	neutral	strongly disagree	strongly agree	strongly disagree	strongly disagree	strongly disagree	neutral	strongly disagree	neutral	neutral	strongly disagree	neutral	strongly disagree	neutral	strongly disagree	strongly disagree	neutral	strongly disagree	neutral	strongly agree
B155A	selected for sample 1	75	primary school	neutral	neutral	strongly disagree	strongly disagree	neutral	strongly disagree	strongly agree	neutral	neutral	neutral	neutral	strongly disagree	neutral	strongly agree	strongly disagree	strongly agree	strongly disagree	disagree	neutral	strongly disagree	strongly agree	strongly disagree	strongly agree	strongly agree
B155B	not selected for sample 1	72	primary school	strongly disagree	strongly disagree	neutral	disagree	disagree	neutral											neutral	disagree	disagree	strongly disagree	agree	neutral	strongly disagree	neutral
B156A	selected for sample 1	77	primary school	neutral	strongly agree	strongly disagree	neutral	neutral	strongly disagree	neutral	neutral	disagree	strongly agree	agree	strongly disagree	strongly disagree	neutral	neutral	neutral	neutral	neutral	strongly disagree	strongly disagree	neutral	strongly disagree	agree	strongly agree
B156B	selected for sample 1	73	primary school	disagree	disagree	strongly disagree	strongly disagree	disagree	strongly disagree	agree	agree	disagree	agree	agree	agree	agree	agree	disagree	agree	disagree	disagree	strongly disagree	strongly disagree	agree	disagree	agree	agree
B157A	selected for sample 1	71	trade or technical certificate	strongly disagree	strongly agree	strongly disagree	strongly agree	strongly agree	strongly agree	strongly agree	strongly agree	neutral	neutral	neutral	neutral	disagree	neutral	disagree	disagree	disagree	neutral	disagree	strongly disagree	agree	strongly disagree	neutral	agree
B158A	selected for sample 1	67	college diploma or degree	disagree	strongly disagree	strongly disagree	disagree	disagree	disagree	neutral	neutral	strongly disagree	neutral	disagree	strongly disagree	strongly agree	disagree	strongly disagree	disagree	strongly disagree	strongly agree	strongly disagree	strongly disagree	strongly agree	strongly disagree	disagree	strongly agree
B158B	selected for sample 1	60	high school	strongly agree	neutral	strongly agree	strongly agree	strongly disagree	agree	strongly agree	neutral	neutral	neutral	neutral	agree	neutral	strongly disagree	neutral	neutral	disagree	neutral	disagree	strongly disagree	agree	neutral	strongly disagree	agree
B159A	selected for sample 1	69	college diploma or degree	strongly disagree	strongly disagree	strongly disagree	strongly disagree	strongly disagree	strongly disagree	neutral	disagree	strongly disagree	neutral	disagree	strongly disagree	disagree	disagree	strongly disagree	disagree	strongly disagree	neutral	strongly disagree	strongly disagree	neutral	strongly disagree	neutral	neutral
B159B	selected for sample 1	69	college diploma or degree	neutral	neutral	strongly disagree	neutral	strongly agree	strongly disagree	strongly agree	agree	strongly disagree	agree	strongly agree	strongly disagree	strongly agree	strongly agree	strongly disagree	strongly agree	strongly disagree	neutral	disagree	strongly disagree	strongly agree	strongly disagree	strongly agree	strongly agree
B160A	selected for sample 1	67	college diploma or degree	neutral	neutral	disagree	disagree	neutral	disagree	strongly agree	neutral	disagree	disagree	disagree	disagree	neutral	disagree	disagree	neutral	agree	neutral	strongly disagree	strongly disagree	neutral	strongly disagree	disagree	strongly agree
B160B	selected for sample 1	68	college diploma or degree	strongly agree	strongly disagree	strongly disagree	strongly agree	strongly agree	strongly disagree	strongly agree	strongly agree	strongly disagree	strongly agree	strongly disagree	strongly disagree	strongly agree	strongly agree	strongly disagree	strongly agree	strongly disagree	strongly agree	strongly agree	strongly disagree	strongly agree	strongly disagree	strongly agree	strongly agree
B161A	not selected for sample 1		college diploma or degree	neutral	neutral	disagree	strongly agree	disagree	disagree	strongly agree	neutral	strongly disagree	neutral	agree	strongly disagree	agree	agree	disagree	neutral	strongly agree	neutral	neutral	strongly disagree	agree	agree	neutral	neutral
B161B	selected for sample 1	67	college diploma or degree	neutral	strongly disagree	disagree	agree	disagree	disagree	strongly agree	agree	disagree	neutral	agree	disagree	agree	agree	disagree	disagree	disagree	agree	disagree	strongly disagree	agree	neutral	agree	strongly agree
B162A	selected for sample 1	74	primary school	strongly disagree	neutral	neutral	disagree	strongly disagree	agree	agree	disagree	disagree	neutral	disagree	disagree	disagree	disagree	disagree	disagree	disagree	neutral	disagree	neutral	neutral	disagree	disagree	agree
B162B	selected for sample 1	69	college diploma or degree	neutral	disagree	disagree	disagree	strongly disagree	neutral	strongly agree	strongly disagree	disagree	disagree	disagree	disagree	neutral	disagree	disagree	disagree	neutral	disagree	disagree	strongly disagree	agree	neutral	neutral	agree
B163A	selected for sample 1	66	college diploma or degree	disagree	disagree	neutral	strongly disagree	disagree	strongly disagree	neutral	agree	neutral	disagree	strongly disagree	disagree	disagree	disagree	strongly disagree	neutral	disagree	disagree	disagree	strongly disagree	disagree	strongly disagree	neutral	disagree
B163B	selected for sample 1	68	college diploma or degree	strongly disagree	neutral	strongly disagree	neutral	strongly agree	strongly disagree	strongly agree	neutral	strongly disagree	disagree	neutral	strongly disagree	strongly disagree	neutral	neutral	strongly disagree	strongly disagree	neutral	disagree	strongly disagree	neutral	strongly disagree	neutral	agree
B164A	selected for sample 1	66	college diploma or degree	neutral	neutral	disagree	disagree	neutral	strongly disagree	strongly agree	neutral	neutral	neutral	neutral	strongly disagree	neutral	neutral	strongly disagree	neutral	strongly disagree	neutral	disagree	strongly disagree	neutral	strongly disagree	neutral	neutral
B164B	selected for sample 1	73	college diploma or degree	strongly disagree	strongly disagree	disagree	strongly disagree	disagree	disagree	strongly agree	disagree	disagree	disagree	neutral	disagree	neutral	neutral	neutral	disagree	disagree	agree	neutral	strongly disagree	neutral	neutral	neutral	strongly agree
B165B	not selected for sample 1	75	primary school	strongly disagree		neutral	disagree	strongly disagree	disagree	strongly agree	strongly disagree		strongly agree	strongly agree	strongly agree	strongly agree	strongly disagree	strongly disagree	strongly agree	strongly agree	strongly agree	strongly agree	strongly disagree	strongly agree	strongly disagree	strongly disagree	strongly agree
B166A	selected for sample 1	72	primary school	agree	agree	strongly disagree	agree	strongly agree	disagree	agree	agree	agree	agree	agree	strongly disagree	agree	agree	neutral	neutral	agree	strongly agree	strongly agree	agree	strongly agree	agree	agree	strongly agree
B166B	selected for sample 1	72	illiteracy	agree	agree	strongly disagree	strongly disagree	neutral	strongly disagree	agree	agree	neutral	agree	agree	neutral	neutral	agree	neutral	agree	neutral	neutral	strongly disagree	strongly disagree	neutral	disagree	neutral	neutral
B167B	selected for sample 1	74	primary school	agree	agree	strongly disagree	disagree	strongly agree	disagree	strongly agree	agree	agree	agree	disagree	agree	agree	agree	agree	agree	disagree	agree	neutral	strongly disagree	agree	strongly disagree	strongly agree	agree
B168A	selected for sample 1	70	college diploma or degree	strongly agree	strongly disagree	strongly disagree	disagree	strongly agree	strongly disagree	strongly agree	neutral	strongly disagree	neutral	neutral	strongly disagree	strongly agree	neutral	neutral	neutral	disagree	strongly agree	strongly agree	strongly disagree	strongly agree	disagree	neutral	strongly agree
B168B	selected for sample 1	68	trade or technical certificate	strongly agree	strongly disagree	strongly disagree	disagree	strongly agree	strongly disagree	strongly agree	neutral	strongly disagree	neutral	neutral	strongly disagree	strongly agree	neutral	neutral	neutral	disagree	strongly agree	strongly agree	strongly disagree	strongly agree	disagree	neutral	strongly agree
B169A	selected for sample 1	72	college diploma or degree	strongly agree	neutral	disagree	neutral	disagree	neutral	strongly agree	agree	neutral	neutral	agree	disagree	neutral	agree	strongly disagree	agree	neutral	agree	neutral	strongly disagree	neutral	strongly disagree	neutral	agree
B169B	selected for sample 1	72	college diploma or degree	neutral	strongly disagree	strongly disagree	disagree	neutral	strongly disagree	strongly disagree	neutral	strongly disagree	neutral	disagree	strongly disagree	strongly agree	strongly agree	strongly disagree	strongly agree	strongly disagree	strongly agree	strongly disagree	strongly disagree	strongly agree	strongly disagree	strongly agree	strongly agree
B170A	selected for sample 1	60	college diploma or degree	neutral	disagree	neutral	neutral	neutral	disagree	agree	neutral	neutral	strongly agree	neutral	disagree	neutral	neutral	strongly disagree	strongly agree	disagree	neutral	disagree	strongly disagree	disagree	neutral	neutral	strongly agree
B170B	selected for sample 1	64	college diploma or degree	neutral	disagree	disagree	agree	neutral	disagree	agree	neutral	neutral	neutral	disagree	disagree	neutral	disagree	disagree	disagree	disagree	agree	disagree	disagree	agree	disagree	neutral	neutral
B171A	not selected for sample 1	74	primary school	strongly agree	strongly disagree	strongly disagree	disagree	strongly agree	strongly disagree	strongly agree	neutral	strongly disagree	neutral	neutral	strongly disagree	strongly agree	strongly disagree	neutral	neutral		disagree	strongly agree	strongly disagree	strongly agree	disagree	neutral	strongly agree
B171B	selected for sample 1	74	primary school	strongly agree	strongly disagree	neutral	neutral	neutral	strongly disagree	strongly disagree	strongly disagree	strongly disagree	agree	agree	strongly disagree	strongly agree	agree	strongly disagree	agree	strongly disagree	strongly agree	strongly disagree	strongly disagree	strongly agree	strongly disagree	agree	strongly agree
B172A	selected for sample 1	73	trade or technical certificate	neutral	neutral	neutral	strongly disagree	neutral	neutral	neutral	neutral	neutral	neutral	neutral	neutral	neutral	disagree	neutral	neutral	strongly disagree	neutral	neutral	strongly disagree	neutral	strongly disagree	neutral	neutral
B172B	selected for sample 1	70	trade or technical certificate	neutral	disagree	disagree	neutral	strongly disagree	neutral	agree	neutral	disagree	disagree	neutral	neutral	disagree	agree	disagree	neutral	disagree	neutral	disagree	strongly disagree	agree	strongly disagree	disagree	neutral
B180A	selected for sample 1	73	primary school	neutral	neutral	strongly agree	strongly agree	neutral	strongly agree	strongly agree	disagree	strongly agree	strongly agree	disagree	strongly agree	strongly agree	neutral	disagree	neutral	strongly disagree	strongly agree	strongly disagree	strongly disagree	strongly agree	strongly disagree	disagree	strongly agree
B180B	selected for sample 1	76	primary school	neutral	neutral	strongly disagree	strongly disagree	disagree	neutral	strongly agree	neutral	disagree	neutral	disagree	disagree	strongly disagree	disagree	disagree	neutral	strongly disagree	disagree	strongly disagree	neutral	strongly agree	disagree	strongly agree	strongly agree
B181B	selected for sample 1	76	high school	strongly agree	strongly disagree	disagree	strongly disagree	neutral	agree	strongly agree	strongly agree	disagree	neutral	disagree	strongly agree	neutral	strongly agree	strongly disagree	strongly agree	disagree	strongly disagree	strongly agree	disagree	disagree	agree	strongly agree	strongly agree
B182A	selected for sample 1	64	high school	disagree	strongly disagree	strongly disagree	neutral	neutral	strongly disagree	disagree	strongly agree	strongly disagree	strongly agree	strongly agree	strongly disagree	disagree	disagree	disagree	disagree	strongly disagree	disagree	strongly disagree	strongly disagree	neutral	strongly disagree	disagree	disagree
B182B	not selected for sample 1	62	high school	strongly agree	strongly agree	strongly agree	strongly disagree	strongly disagree	strongly disagree	strongly agree	strongly agree	strongly agree	strongly agree	strongly agree	strongly disagree	strongly agree	strongly agree		strongly agree	strongly disagree		strongly disagree	strongly disagree	strongly agree	strongly disagree	strongly agree	strongly agree
B183A	selected for sample 1	72	college diploma or degree	disagree	strongly disagree	neutral	disagree	disagree	disagree	agree	disagree	neutral	neutral	strongly disagree	neutral	disagree	disagree	neutral	disagree	neutral	disagree	neutral	neutral	strongly disagree	neutral	neutral	agree
B183B	selected for sample 1	70	college diploma or degree	neutral	disagree	disagree	disagree	neutral	disagree	strongly agree	neutral	disagree	neutral	disagree	disagree	neutral	disagree	strongly disagree	neutral	strongly disagree	agree	strongly disagree	strongly disagree	strongly agree	neutral	neutral	strongly agree
B184A	selected for sample 1	68	high school	neutral	neutral	neutral	strongly disagree	neutral	neutral	strongly agree	neutral	neutral	neutral	strongly disagree	neutral	neutral	disagree	neutral	neutral	neutral	strongly disagree	neutral	disagree	strongly disagree	neutral	neutral	neutral
B184B	selected for sample 1	66	high school	neutral	disagree	strongly disagree	neutral	strongly disagree	disagree	strongly agree	neutral	neutral	neutral	disagree	strongly disagree	strongly agree	neutral	strongly disagree	agree	strongly disagree	agree	agree	strongly disagree	agree	strongly disagree	agree	agree
B185A	selected for sample 1	63	trade or technical certificate	strongly disagree	strongly disagree	strongly agree	neutral	strongly disagree	strongly agree	strongly agree	strongly disagree	strongly disagree	disagree	strongly disagree	strongly agree	disagree	strongly disagree	strongly disagree	strongly agree	strongly agree	strongly agree	strongly disagree	strongly disagree	strongly disagree	strongly disagree	strongly disagree	strongly agree
B185B	selected for sample 1	68	college diploma or degree	neutral	neutral	neutral	neutral	agree	neutral	strongly agree	strongly agree	strongly disagree	strongly agree	disagree	neutral	strongly agree	agree	strongly disagree	strongly agree	strongly disagree	strongly agree	disagree	strongly disagree	strongly agree	strongly disagree	agree	strongly agree
B186A	selected for sample 1	83	college diploma or degree	agree	strongly disagree	neutral	strongly agree	neutral	neutral	strongly disagree	agree	strongly agree	strongly agree	strongly agree	neutral	strongly agree	strongly agree	strongly disagree	strongly agree	neutral	strongly disagree	neutral	neutral	strongly disagree	agree	strongly agree	strongly disagree
B186B	selected for sample 1	80	trade or technical certificate	agree	neutral	neutral	neutral	neutral	strongly disagree	strongly agree	neutral	strongly disagree	strongly agree	strongly agree	strongly disagree	neutral	strongly agree	strongly disagree	strongly agree	strongly disagree	strongly agree	neutral	strongly disagree	strongly agree	strongly disagree	strongly agree	strongly agree
BO81B	selected for sample 1	61	trade or technical certificate	neutral	strongly disagree	strongly disagree	neutral	strongly disagree	strongly disagree	agree	disagree	strongly disagree	strongly disagree	agree	strongly disagree	strongly disagree	neutral	strongly disagree	disagree	strongly disagree	neutral	strongly disagree	strongly disagree	neutral	strongly disagree	agree	agree
S001A	selected for sample 1	73	high school	neutral	neutral	disagree	disagree	disagree	disagree	neutral	neutral	disagree	neutral	disagree	disagree	neutral	neutral	disagree	neutral	disagree	neutral	disagree	disagree	disagree	neutral	neutral	neutral
S001B	selected for sample 1	60	primary school	strongly agree	strongly agree	neutral	strongly agree	agree	disagree	strongly agree	agree	strongly agree	strongly agree	agree	agree	disagree	strongly disagree	disagree	disagree	strongly agree	strongly agree	strongly disagree	strongly disagree	strongly agree	disagree	strongly disagree	strongly agree
S002A	selected for sample 1	65	high school	strongly disagree	neutral	disagree	agree	neutral	disagree	neutral	neutral	neutral	agree	agree	agree	agree	agree	strongly disagree	neutral	strongly disagree	agree	neutral	strongly disagree	strongly agree	strongly disagree	agree	strongly agree
S002B	selected for sample 1	67	trade or technical certificate	disagree	strongly disagree	disagree	strongly disagree	disagree	disagree	neutral	disagree	disagree	disagree	strongly disagree	disagree	strongly agree	disagree	neutral	disagree	strongly disagree	disagree	strongly agree	strongly disagree	strongly disagree	strongly disagree	disagree	neutral
S003A	selected for sample 1	68	illiteracy	neutral	agree	strongly disagree	strongly agree	strongly agree	strongly disagree	strongly agree	agree	strongly disagree	agree	strongly agree	disagree	agree	neutral	disagree	strongly agree	strongly disagree	agree	strongly agree	agree	neutral	strongly disagree	agree	agree
S003B	selected for sample 1	80	primary school	strongly agree	strongly agree	strongly agree	strongly disagree	strongly agree	neutral	strongly agree	neutral	strongly agree	strongly agree	strongly disagree	strongly agree	strongly agree	strongly agree	strongly agree	neutral	neutral	strongly agree	strongly agree	disagree	strongly agree	neutral	neutral	strongly agree
S004A	selected for sample 1	65	illiteracy	strongly disagree	agree	strongly disagree	agree	disagree	strongly agree	strongly agree	agree	agree	agree	strongly disagree	strongly agree	disagree	strongly disagree	strongly agree	strongly agree	agree	neutral	strongly agree	strongly agree	agree	agree	disagree	neutral
S004B	selected for sample 1	68	primary school	strongly agree	strongly agree	strongly agree	strongly agree	strongly agree	strongly agree	strongly agree	strongly agree	strongly agree	strongly agree	strongly agree	strongly agree	strongly agree	strongly agree	strongly agree	strongly agree	strongly agree	strongly agree	strongly agree	strongly disagree	strongly agree	neutral	strongly agree	strongly agree
S005A	selected for sample 1	62	illiteracy	disagree	neutral	strongly disagree	neutral	disagree	disagree	strongly agree	disagree	neutral	neutral	strongly disagree	disagree	strongly disagree	neutral	neutral	neutral	neutral	disagree	neutral	neutral	neutral	neutral	neutral	strongly agree
S005B	selected for sample 1	68	high school	disagree	strongly disagree	neutral	strongly disagree	strongly disagree	neutral	strongly agree	neutral	disagree	neutral	strongly disagree	neutral	disagree	disagree	neutral	neutral	neutral	neutral	neutral	neutral	neutral	disagree	disagree	neutral
S006A	selected for sample 1	73	primary school	strongly disagree	strongly disagree	strongly disagree	strongly agree	strongly agree	strongly agree	strongly agree	strongly agree	strongly disagree	strongly agree	neutral	strongly agree	neutral	strongly agree	disagree	strongly agree	strongly disagree	strongly agree	strongly agree	strongly disagree	strongly agree	strongly disagree	strongly agree	strongly agree
S006B	selected for sample 1	68	high school	strongly disagree	strongly disagree	strongly disagree	strongly agree	strongly agree	strongly agree	strongly agree	strongly agree	strongly disagree	strongly agree	neutral	strongly agree	neutral	strongly agree	disagree	strongly agree	strongly disagree	strongly agree	strongly agree	strongly disagree	strongly agree	strongly disagree	strongly agree	strongly agree
S007A	not selected for sample 1	70	high school	neutral	neutral	strongly disagree	strongly agree	disagree		strongly agree	strongly agree	agree	strongly agree	agree	agree	strongly agree	strongly agree	strongly agree	neutral	neutral	strongly agree	strongly agree	strongly disagree	agree	strongly disagree	strongly agree	strongly agree
S007B	selected for sample 1	74	high school	neutral	strongly disagree	strongly disagree	strongly disagree	neutral	neutral	strongly disagree	neutral	strongly disagree	neutral	neutral	neutral	neutral	neutral	strongly disagree	strongly disagree	strongly disagree	strongly disagree	strongly disagree	strongly disagree	strongly agree	strongly disagree	strongly agree	strongly agree
S008A	selected for sample 1	75	university degree	strongly disagree	strongly disagree	disagree	strongly agree	neutral	disagree	agree	disagree	strongly agree	strongly agree	strongly disagree	agree	neutral	strongly disagree	agree	strongly disagree	agree	agree	agree	strongly disagree	agree	neutral	strongly disagree	strongly disagree
S008B	selected for sample 1	86	university degree	neutral	disagree	neutral	agree	neutral	neutral	agree	neutral	neutral	strongly agree	strongly disagree	agree	disagree	neutral	neutral	neutral	agree	agree	disagree	disagree	neutral	neutral	disagree	disagree
S009A	selected for sample 1	62	primary school	agree	strongly disagree	disagree	strongly disagree	neutral	agree	strongly agree	disagree	strongly disagree	strongly agree	disagree	disagree	strongly agree	neutral	disagree	neutral	agree	neutral	strongly agree	strongly disagree	strongly agree	disagree	neutral	disagree
S009B	selected for sample 1	62	primary school	strongly agree	strongly agree	strongly disagree	strongly agree	strongly agree	strongly disagree	strongly agree	strongly agree	strongly agree	strongly agree	strongly agree	strongly disagree	strongly agree	strongly agree	strongly agree	strongly agree	strongly agree	strongly agree	strongly agree	strongly disagree	strongly agree	strongly disagree	strongly agree	strongly agree
S010A	selected for sample 1	66	college diploma or degree	neutral	strongly disagree	agree	strongly disagree	disagree	neutral	agree	strongly disagree	strongly agree	strongly disagree	strongly disagree	strongly agree	strongly disagree	strongly disagree	strongly agree	strongly disagree	strongly agree	strongly agree	strongly disagree	strongly disagree	strongly agree	strongly disagree	strongly disagree	strongly agree
S010B	selected for sample 1	60	primary school	neutral	strongly disagree	agree	strongly disagree	disagree	neutral	agree	strongly disagree	strongly agree	strongly disagree	strongly disagree	strongly agree	strongly disagree	strongly disagree	strongly agree	strongly disagree	strongly agree	strongly agree	strongly disagree	strongly disagree	strongly agree	strongly disagree	strongly disagree	strongly agree
S011A	selected for sample 1	72	illiteracy	strongly disagree	strongly disagree	neutral	neutral	strongly disagree	strongly disagree	agree	neutral	agree	strongly agree	disagree	neutral	strongly agree	agree	neutral	agree	agree	neutral	strongly agree	strongly disagree	strongly agree	strongly disagree	agree	neutral
S011B	selected for sample 1	65	primary school	strongly disagree	strongly disagree	strongly agree	strongly disagree	strongly agree	strongly disagree	strongly agree	strongly agree	strongly disagree	strongly agree	strongly agree	strongly disagree	strongly agree	strongly agree	strongly agree	strongly agree	strongly disagree	strongly agree	strongly agree	strongly disagree	strongly agree	strongly agree	strongly agree	strongly agree
S012A	selected for sample 1	64	high school	strongly disagree	strongly agree	strongly disagree	strongly agree	strongly agree	strongly agree	strongly agree	strongly agree	strongly disagree	strongly agree	strongly agree	strongly agree	strongly agree	strongly agree	strongly disagree	strongly agree	strongly disagree	strongly agree	strongly agree	strongly disagree	strongly agree	strongly disagree	strongly agree	strongly agree
S012B	selected for sample 1	61	primary school	strongly disagree	strongly disagree	strongly disagree	strongly disagree	neutral	strongly disagree	strongly agree	agree	strongly disagree	strongly agree	strongly agree	strongly disagree	strongly agree	neutral	strongly disagree	strongly agree	strongly agree	neutral	agree	strongly disagree	strongly agree	strongly disagree	agree	strongly agree
S013A	selected for sample 1	72	high school	disagree	strongly disagree	neutral	disagree	disagree	strongly disagree	agree	strongly disagree	strongly disagree	agree	disagree	agree	agree	neutral	agree	agree	strongly disagree	agree	neutral	strongly disagree	agree	strongly disagree	neutral	agree
S013B	selected for sample 1	73	high school	neutral	strongly disagree	strongly disagree	neutral	agree	disagree	strongly agree	neutral	agree	agree	strongly agree	strongly disagree	agree	strongly agree	agree	disagree	neutral	disagree	neutral	strongly disagree	neutral	strongly disagree	strongly agree	neutral
S014A	selected for sample 1	66	primary school	strongly disagree	strongly disagree	agree	agree	strongly disagree	agree	strongly agree	neutral	neutral	agree	disagree	agree	strongly agree	neutral	agree	agree	agree	agree	strongly agree	agree	strongly agree	agree	neutral	agree
S014B	selected for sample 1	69	primary school	strongly disagree	strongly disagree	strongly disagree	strongly disagree	disagree	disagree	strongly agree	strongly agree	strongly agree	strongly agree	neutral	strongly agree	disagree	agree	strongly agree	strongly agree	strongly agree	strongly agree	strongly agree	strongly disagree	strongly agree	agree	strongly disagree	strongly agree
S015A	selected for sample 1	74	high school	strongly disagree	strongly disagree	strongly disagree	strongly agree	strongly agree	strongly disagree	strongly agree	strongly agree	strongly disagree	strongly agree	strongly agree	strongly disagree	strongly agree	strongly agree	neutral	strongly disagree	strongly disagree	strongly agree	strongly agree	strongly disagree	strongly agree	strongly disagree	strongly agree	strongly agree
S015B	selected for sample 1	69	high school	strongly disagree	strongly disagree	strongly disagree	strongly disagree	strongly agree	strongly disagree	strongly agree	strongly agree	strongly disagree	strongly agree	strongly agree	strongly disagree	strongly agree	strongly agree	neutral	strongly disagree	strongly disagree	strongly agree	strongly agree	strongly disagree	strongly agree	strongly disagree	strongly agree	strongly agree
S016A	selected for sample 1	70	high school	agree	disagree	strongly disagree	strongly disagree	agree	disagree	agree	neutral	neutral	neutral	neutral	strongly disagree	strongly agree	agree	strongly disagree	neutral	disagree	agree	neutral	neutral	agree	strongly disagree	agree	agree
S016B	selected for sample 1	77	illiteracy	strongly agree	strongly agree	strongly agree	strongly agree	strongly agree	strongly agree	strongly agree	strongly agree	strongly agree	strongly agree	strongly agree	strongly agree	strongly agree	strongly agree	strongly agree	strongly agree	strongly agree	strongly agree	strongly agree	strongly agree	strongly agree	strongly agree	strongly agree	strongly agree
S017A	selected for sample 1	73	primary school	strongly disagree	strongly disagree	strongly disagree	strongly disagree	strongly agree	strongly agree	strongly agree	strongly disagree	strongly agree	strongly agree	strongly disagree	strongly agree	strongly agree	strongly agree	strongly agree	strongly disagree	strongly agree	strongly agree	strongly agree	strongly disagree	strongly agree	strongly disagree	strongly agree	strongly agree
S018A	selected for sample 1	69	illiteracy	neutral	neutral	neutral	neutral	neutral	neutral	neutral	neutral	neutral	neutral	neutral	neutral	neutral	neutral	neutral	neutral	neutral	neutral	neutral	neutral	neutral	neutral	neutral	neutral
S018B	selected for sample 1	64	illiteracy	neutral	neutral	strongly disagree	strongly disagree	disagree	disagree	strongly agree	neutral	disagree	strongly agree	agree	strongly agree	agree	disagree	agree	disagree	disagree	agree	agree	strongly disagree	strongly agree	strongly disagree	disagree	agree
S019A	selected for sample 1	70	college diploma or degree	disagree	neutral	strongly disagree	strongly disagree	agree	strongly disagree	strongly agree	strongly agree	strongly disagree	strongly agree	strongly agree	strongly disagree	strongly agree	strongly agree	strongly agree	strongly agree	strongly disagree	strongly agree	strongly agree	strongly disagree	strongly agree	strongly agree	strongly agree	strongly agree
S019B	selected for sample 1	70	illiteracy	neutral	neutral	disagree	neutral	disagree	strongly disagree	strongly agree	agree	strongly disagree	strongly agree	disagree	strongly disagree	agree	agree	neutral	strongly agree	strongly disagree	agree	strongly agree	strongly disagree	strongly agree	agree	neutral	agree
S020A	selected for sample 1	70	illiteracy	strongly disagree	strongly agree	neutral	strongly agree	neutral	strongly agree	strongly agree	strongly agree	strongly agree	strongly agree	strongly disagree	strongly disagree	agree	disagree	disagree	agree	strongly disagree	strongly agree	strongly disagree	strongly disagree	agree	neutral	strongly disagree	strongly agree
S020B	selected for sample 1	67	illiteracy	strongly disagree	strongly disagree	strongly disagree	strongly disagree	disagree	disagree	strongly agree	strongly disagree	disagree	disagree	strongly disagree	disagree	disagree	strongly disagree	neutral	agree	neutral	agree	strongly disagree	strongly disagree	strongly agree	strongly disagree	neutral	strongly agree
S021A	selected for sample 1	67	high school	disagree	strongly disagree	strongly disagree	neutral	disagree	strongly disagree	strongly agree	disagree	strongly disagree	strongly agree	agree	strongly disagree	strongly agree	neutral	disagree	agree	strongly disagree	strongly agree	neutral	strongly disagree	strongly agree	strongly disagree	neutral	strongly agree
S022A	selected for sample 1	60	high school	strongly agree	strongly disagree	neutral	disagree	strongly agree	agree	strongly agree	strongly agree	strongly disagree	strongly agree	neutral	strongly agree	strongly agree	strongly agree	disagree	strongly disagree	disagree	strongly agree	neutral	disagree	agree	disagree	strongly agree	agree
S022B	selected for sample 1	60	primary school	neutral	disagree	disagree	neutral	neutral	neutral	agree	neutral	disagree	disagree	disagree	strongly disagree	strongly disagree	disagree	disagree	disagree	disagree	agree	strongly disagree	strongly disagree	agree	strongly agree	neutral	agree
S024A	not selected for sample 1	74	primary school	strongly disagree	strongly disagree	strongly disagree	neutral	neutral	disagree	strongly agree	disagree		disagree		strongly disagree	agree	neutral	strongly disagree	neutral	disagree	disagree	disagree	strongly disagree	neutral	strongly disagree	agree	agree
S024B	selected for sample 1	71	primary school	strongly disagree	strongly disagree	strongly disagree	neutral	neutral	disagree	strongly agree	strongly disagree	disagree	disagree	neutral	strongly disagree	agree	neutral	strongly disagree	neutral	disagree	disagree	disagree	strongly disagree	neutral	strongly disagree	agree	agree
T001A	selected for sample 1	71	primary school	neutral	strongly disagree	strongly disagree	strongly agree	strongly agree	neutral	strongly agree	neutral	strongly disagree	neutral	neutral	neutral	strongly agree	strongly agree	strongly agree	neutral	strongly disagree	strongly agree	neutral	strongly disagree	strongly agree	strongly disagree	neutral	neutral
T001B	selected for sample 1	74	primary school	strongly agree	neutral	strongly disagree	neutral	neutral	strongly disagree	agree	neutral	strongly disagree	neutral	neutral	neutral	neutral	neutral	strongly disagree	neutral	strongly disagree	neutral	strongly disagree	strongly disagree	neutral	strongly disagree	neutral	neutral
T002A	not selected for sample 1	75	primary school	disagree	disagree	disagree	strongly disagree	neutral	disagree	strongly agree	disagree	disagree	disagree	strongly disagree	disagree	strongly disagree	neutral	strongly disagree	disagree	strongly disagree	neutral	strongly disagree	strongly disagree	disagree	strongly disagree		strongly agree
T002B	selected for sample 1	71	illiteracy	strongly agree	strongly disagree	neutral	neutral	strongly disagree	neutral	agree	strongly disagree	neutral	neutral	strongly disagree	neutral	neutral	neutral	neutral	neutral	agree	agree	agree	neutral	agree	disagree	strongly disagree	disagree
T003A	not selected for sample 1	53	primary school	neutral	strongly disagree	strongly agree	disagree	disagree	strongly disagree	strongly agree	disagree	strongly disagree	strongly agree	strongly agree	strongly disagree	strongly agree	disagree	strongly disagree	disagree	disagree	strongly disagree	neutral	strongly disagree	strongly agree	strongly agree	strongly disagree	strongly agree
T003B	selected for sample 1	63	college diploma or degree	agree	neutral	disagree	neutral	agree	disagree	agree	neutral	neutral	agree	agree	disagree	neutral	neutral	disagree	neutral	strongly disagree	agree	disagree	strongly disagree	agree	disagree	disagree	agree
T004A	selected for sample 1	70	college diploma or degree	strongly disagree	disagree	disagree	disagree	neutral	strongly disagree	agree	neutral	neutral	neutral	neutral	strongly disagree	agree	neutral	strongly disagree	neutral	disagree	agree	disagree	strongly disagree	agree	strongly disagree	neutral	neutral
T004B	not selected for sample 1	60	trade or technical certificate	strongly agree	neutral	strongly disagree	strongly agree	strongly agree	strongly disagree											strongly disagree	strongly agree	neutral	disagree	strongly agree	disagree	disagree	strongly agree
T005A	selected for sample 1	65	college diploma or degree	strongly agree	disagree	neutral	disagree	disagree	disagree	strongly agree	strongly agree	neutral	agree	neutral	disagree	disagree	agree	neutral	neutral	agree	strongly agree	disagree	neutral	strongly agree	disagree	agree	strongly agree
T006A	selected for sample 1	71	primary school	agree	neutral	strongly disagree	strongly disagree	neutral	strongly disagree	agree	neutral	strongly disagree	neutral	strongly disagree	neutral	neutral	neutral	strongly disagree	neutral	strongly disagree	neutral	strongly disagree	strongly disagree	neutral	strongly disagree	neutral	neutral
T006B	not selected for sample 1	59	trade or technical certificate	strongly agree	strongly agree	strongly disagree	strongly agree	strongly agree	agree											strongly disagree	strongly agree	disagree	strongly disagree	strongly agree	strongly disagree	strongly agree	strongly agree
T007A	not selected for sample 1	58	primary school
T007B	selected for sample 1	67	trade or technical certificate	neutral	strongly disagree	strongly disagree	strongly disagree	strongly disagree	neutral	neutral	disagree	disagree	neutral	neutral	disagree	disagree	disagree	disagree	neutral	strongly disagree	disagree	disagree	strongly disagree	disagree	strongly disagree	neutral	neutral
T008A	selected for sample 1	65	trade or technical certificate	neutral	strongly disagree	neutral	disagree	strongly disagree	neutral	strongly agree	strongly disagree	neutral	neutral	disagree	agree	neutral	disagree	disagree	neutral	strongly disagree	disagree	neutral	neutral	strongly agree	neutral	strongly disagree	strongly agree
T008B	selected for sample 1	74	primary school	strongly disagree	strongly disagree	strongly agree	strongly agree	strongly disagree	strongly disagree	strongly agree	strongly disagree	strongly agree	strongly agree	strongly disagree	strongly agree	strongly agree	strongly disagree	strongly agree	strongly disagree	strongly agree	strongly agree	strongly disagree	strongly disagree	strongly agree	strongly disagree	strongly agree	strongly agree
T009A	selected for sample 1	69	illiteracy	agree	agree	strongly disagree	strongly disagree	strongly disagree	disagree	strongly agree	neutral	strongly disagree	neutral	neutral	strongly disagree	agree	agree	strongly disagree	strongly agree	strongly disagree	agree	agree	strongly disagree	agree	strongly disagree	agree	agree
T010A	selected for sample 1	79	illiteracy	strongly disagree	strongly disagree	disagree	strongly disagree	disagree	neutral	neutral	strongly disagree	disagree	strongly disagree	disagree	disagree	disagree	strongly disagree	neutral	strongly disagree	agree	neutral	neutral	disagree	disagree	neutral	strongly disagree	disagree
T010B	selected for sample 1	60	trade or technical certificate	disagree	neutral	strongly disagree	strongly disagree	disagree	strongly disagree	strongly agree	neutral	strongly disagree	neutral	strongly agree	strongly disagree	neutral	strongly agree	strongly disagree	strongly agree	strongly disagree	strongly agree	neutral	strongly disagree	neutral	strongly disagree	strongly agree	strongly agree
T011A	not selected for sample 1	76	trade or technical certificate	disagree	disagree	strongly disagree	agree	neutral	disagree											neutral	disagree	disagree	strongly disagree	agree	disagree	neutral	disagree
T011B	not selected for sample 1	74	high school	disagree	disagree	strongly disagree	agree	neutral	disagree											neutral	disagree	disagree	strongly disagree	agree	disagree	neutral	disagree
T013A	not selected for sample 1	58	primary school	neutral	neutral	disagree	agree	strongly disagree	disagree	disagree	strongly disagree	disagree	disagree	strongly disagree	disagree	disagree	disagree	disagree	disagree	disagree	disagree	neutral	disagree	neutral	neutral	strongly disagree	disagree
T013B	not selected for sample 1	56	high school	strongly disagree	strongly disagree	strongly disagree	strongly disagree	strongly disagree	strongly disagree	neutral	neutral	neutral	neutral	neutral	neutral	neutral	neutral	neutral	neutral	disagree	disagree	disagree	disagree	agree	neutral	disagree	agree
T015A	selected for sample 1	70	college diploma or degree	strongly disagree	neutral	neutral	disagree	neutral	agree	strongly disagree	disagree	disagree	disagree	neutral	disagree	agree	neutral	disagree	agree	neutral	neutral	agree	neutral	neutral	neutral	agree	neutral
T015B	selected for sample 1	68	trade or technical certificate	agree	neutral	agree	neutral	agree	neutral	agree	disagree	agree	agree	neutral	neutral	agree	neutral	agree	agree	disagree	neutral	neutral	disagree	neutral	disagree	neutral	disagree
T017B	not selected for sample 1	57	college diploma or degree	neutral	disagree	disagree	disagree	disagree	disagree	agree	neutral	disagree	neutral	agree	neutral	neutral	neutral	neutral	disagree	disagree	disagree	strongly disagree	strongly disagree	neutral	disagree	neutral	agree
T018A	not selected for sample 1	53	primary school	strongly agree	strongly agree	strongly disagree	strongly agree	neutral	neutral	strongly agree	strongly agree	strongly agree	strongly agree	strongly agree	strongly agree	strongly agree	strongly agree	strongly disagree	strongly agree	strongly disagree	strongly agree	strongly disagree	strongly disagree	strongly agree	strongly disagree	strongly disagree	strongly agree
T018B	not selected for sample 1	65	high school
T019A	not selected for sample 1	55	primary school	strongly agree	strongly disagree	strongly disagree	agree	strongly agree	strongly agree	agree	strongly agree	strongly disagree	strongly agree	agree	strongly disagree	strongly disagree	agree	strongly disagree	strongly disagree	strongly agree	strongly agree	strongly agree	strongly disagree	strongly agree	strongly disagree	strongly disagree	agree
T019B	not selected for sample 1	59	high school	strongly agree		strongly disagree
T021A	not selected for sample 1	67	college diploma or degree
T022A	not selected for sample 1	65	trade or technical certificate
T022B	selected for sample 1	61	high school	neutral	neutral	disagree	neutral	strongly disagree	strongly disagree	agree	neutral	neutral	agree	neutral	neutral	neutral	neutral	neutral	neutral	strongly disagree	neutral	strongly disagree	strongly disagree	neutral	strongly disagree	neutral	agree
T023A	not selected for sample 1		college diploma or degree	neutral			strongly disagree	neutral	neutral	strongly agree	neutral	strongly agree	strongly agree	strongly disagree
T023B	selected for sample 1	63	trade or technical certificate	strongly agree	strongly agree	strongly disagree	strongly agree	strongly agree	strongly disagree	strongly agree	strongly agree	strongly disagree	strongly agree	strongly agree	strongly disagree	strongly agree	strongly agree	strongly disagree	strongly agree	strongly disagree	strongly agree	strongly agree	strongly disagree	strongly agree	strongly disagree	strongly agree	strongly agree
T024A	selected for sample 1	64	trade or technical certificate	disagree	disagree	disagree	neutral	neutral	neutral	agree	disagree	neutral	agree	disagree	neutral	neutral	agree	disagree	neutral	strongly disagree	neutral	strongly agree	strongly disagree	agree	strongly disagree	agree	agree
T024B	selected for sample 1	70	college diploma or degree	agree	neutral	agree	strongly agree	neutral	neutral	agree	strongly disagree	disagree	agree	strongly disagree	neutral	disagree	disagree	strongly disagree	strongly agree	strongly disagree	strongly agree	neutral	disagree	strongly disagree	neutral	agree	neutral
T025A	selected for sample 1	70	high school	neutral	strongly disagree	strongly disagree	disagree	neutral	disagree	agree	disagree	disagree	neutral	neutral	disagree	neutral	neutral	neutral	neutral	neutral	agree	disagree	strongly disagree	agree	disagree	neutral	agree
T025B	selected for sample 1	73	trade or technical certificate	strongly agree	neutral	strongly disagree	strongly agree	neutral	strongly disagree	strongly agree	neutral	strongly disagree	strongly agree	neutral	strongly disagree	strongly agree	strongly agree	neutral	strongly agree	strongly disagree	neutral	strongly disagree	strongly disagree	neutral	strongly disagree	strongly agree	strongly agree
T026A	selected for sample 1	68	college diploma or degree	neutral	neutral	strongly disagree	neutral	neutral	strongly disagree	disagree	neutral	strongly disagree	agree	agree	strongly disagree	strongly disagree	agree	disagree	disagree	disagree	agree	strongly disagree	strongly disagree	neutral	neutral	neutral	neutral
T026B	selected for sample 1	67	college diploma or degree	neutral	neutral	disagree	neutral	neutral	disagree	neutral	disagree	disagree	neutral	neutral	neutral	neutral	disagree	disagree	neutral	neutral	disagree	disagree	disagree	disagree	disagree	disagree	neutral
T027A	not selected for sample 1	67	primary school	strongly agree	disagree	strongly disagree	neutral	agree	strongly agree		neutral	agree	agree	disagree	disagree	neutral	neutral	disagree	disagree	strongly disagree	agree	disagree	strongly disagree	agree	disagree	agree	strongly agree
T027B	selected for sample 1	67	primary school	neutral	neutral	neutral	neutral	neutral	neutral	agree	disagree	neutral	disagree	neutral	strongly disagree	neutral	agree	strongly disagree	neutral	strongly disagree	agree	disagree	strongly disagree	agree	strongly disagree	neutral	strongly agree
T028A	selected for sample 1	65	high school	strongly agree	strongly agree	strongly disagree	strongly agree	strongly agree	strongly disagree	strongly agree	strongly agree	strongly disagree	strongly agree	strongly agree	strongly disagree	strongly agree	strongly agree	strongly disagree	strongly agree	strongly disagree	strongly agree	disagree	strongly disagree	strongly agree	strongly disagree	strongly agree	strongly agree
T028B	selected for sample 1	63	illiteracy	neutral	neutral	neutral	neutral	neutral	neutral	strongly disagree	neutral	neutral	neutral	neutral	disagree	disagree	neutral	neutral	strongly agree	neutral	strongly agree	disagree	strongly disagree	strongly disagree	strongly agree	disagree	strongly agree
T029A	selected for sample 1	66	college diploma or degree	neutral	neutral	neutral	neutral	neutral	strongly agree	neutral	neutral	strongly disagree	neutral	strongly agree	strongly disagree	strongly agree	strongly agree	strongly disagree	strongly agree	strongly disagree	strongly agree	neutral	strongly disagree	strongly agree	strongly disagree	strongly agree	strongly agree
T029B	selected for sample 1	62	trade or technical certificate	agree	agree	strongly disagree	strongly agree	agree	strongly disagree	agree	agree	strongly disagree	agree	agree	disagree	strongly agree	strongly agree	strongly disagree	agree	strongly disagree	agree	neutral	strongly disagree	agree	strongly disagree	agree	agree
T030A	selected for sample 1	60	illiteracy	strongly disagree	strongly disagree	strongly disagree	strongly disagree	disagree	strongly disagree	strongly agree	strongly disagree	neutral	neutral	strongly disagree	strongly disagree	strongly disagree	strongly disagree	disagree	strongly disagree	agree	strongly disagree	strongly disagree	strongly disagree	strongly agree	strongly disagree	disagree	strongly agree
T030B	selected for sample 1	60	illiteracy	strongly disagree	disagree	strongly disagree	disagree	neutral	strongly disagree	agree	neutral	neutral	strongly agree	agree	disagree	disagree	strongly agree	disagree	disagree	strongly disagree	neutral	strongly disagree	strongly disagree	neutral	strongly disagree	neutral	strongly agree
T031A	selected for sample 1	61	trade or technical certificate	strongly agree	strongly agree	strongly disagree	strongly disagree	strongly disagree	strongly agree	neutral	strongly agree	strongly agree	strongly agree	strongly agree	strongly disagree	strongly disagree	disagree	disagree	neutral	strongly disagree	neutral	neutral	strongly disagree	agree	strongly disagree	neutral	neutral
T031B	selected for sample 1	61	illiteracy	neutral	neutral	neutral	neutral	neutral	disagree	strongly agree	neutral	neutral	neutral	disagree	neutral	disagree	disagree	disagree	disagree	disagree	neutral	neutral	strongly disagree	agree	disagree	strongly disagree	neutral
T032A	selected for sample 1	66	college diploma or degree	disagree	disagree	strongly disagree	neutral	neutral	strongly disagree	strongly agree	neutral	strongly disagree	neutral	strongly agree	strongly disagree	strongly agree	neutral	strongly disagree	strongly agree	strongly disagree	disagree	neutral	strongly disagree	disagree	strongly disagree	strongly agree	strongly agree
T032B	selected for sample 1	61	college diploma or degree	strongly disagree	strongly disagree	disagree	disagree	disagree	disagree	neutral	strongly disagree	disagree	disagree	disagree	strongly disagree	strongly disagree	neutral	disagree	disagree	strongly disagree	disagree	strongly disagree	strongly disagree	disagree	disagree	disagree	neutral
T033A	selected for sample 1	65	trade or technical certificate	disagree	disagree	strongly disagree	disagree	agree	disagree	strongly agree	neutral	neutral	agree	agree	neutral	strongly agree	agree	strongly disagree	agree	strongly disagree	neutral	strongly disagree	strongly disagree	neutral	strongly disagree	agree	strongly agree
T033B	selected for sample 1	67	trade or technical certificate	neutral	strongly disagree	disagree	strongly disagree	neutral	strongly disagree	strongly agree	strongly agree	strongly disagree	strongly agree	neutral	neutral	neutral	neutral	strongly disagree	neutral	strongly disagree	disagree	strongly disagree	strongly disagree	neutral	strongly disagree	agree	strongly agree
T034A	not selected for sample 1	61	high school	strongly disagree	strongly disagree	strongly disagree	strongly disagree	strongly disagree	strongly disagree		strongly disagree	neutral	neutral	strongly disagree	neutral	neutral	neutral	neutral	strongly disagree	neutral	neutral	strongly disagree	neutral	strongly disagree	neutral	strongly disagree	neutral
T034B	not selected for sample 1	59	high school	agree	strongly disagree	neutral	strongly disagree	strongly disagree	strongly disagree	strongly agree	strongly disagree	strongly disagree	agree	neutral	disagree	disagree	disagree	strongly disagree	strongly disagree	strongly disagree	neutral	disagree	strongly disagree	neutral	strongly disagree	strongly disagree	neutral
T035A	not selected for sample 1		university degree	strongly disagree	strongly disagree	strongly agree	strongly disagree	disagree	strongly agree	strongly agree	agree	strongly agree	strongly agree	strongly agree	strongly disagree	strongly agree	strongly agree	strongly agree	strongly agree	strongly disagree	strongly agree	agree	strongly disagree	strongly agree	strongly disagree	strongly agree	strongly agree
T035B	selected for sample 1	80	illiteracy	strongly agree	strongly agree	neutral	agree	agree	neutral	strongly agree	strongly agree	neutral	strongly agree	strongly agree	neutral	strongly disagree	strongly agree	neutral	neutral	disagree	strongly agree	strongly agree	disagree	strongly agree	neutral	strongly agree	strongly agree
T036A	selected for sample 1	67	high school	strongly agree	strongly agree	strongly disagree	strongly agree	disagree	strongly disagree	strongly agree	agree	neutral	neutral	strongly agree	strongly disagree	strongly agree	strongly agree	strongly disagree	strongly agree	strongly disagree	strongly agree	strongly disagree	strongly disagree	strongly agree	strongly disagree	strongly agree	strongly agree
T036B	selected for sample 1	63	primary school	agree	strongly agree	strongly disagree	strongly agree	agree	strongly agree	strongly agree	agree	neutral	agree	strongly agree	neutral	strongly agree	agree	disagree	strongly disagree	strongly disagree	strongly agree	strongly disagree	strongly disagree	strongly agree	strongly disagree	agree	strongly agree
T037A	selected for sample 1	63	primary school	strongly agree	neutral	disagree	strongly agree	strongly agree	strongly agree	strongly agree	strongly agree	neutral	strongly agree	strongly agree	strongly agree	strongly agree	strongly agree	strongly disagree	strongly agree	strongly disagree	strongly agree	neutral	strongly disagree	strongly agree	strongly agree	strongly agree	strongly agree
T037B	selected for sample 1	64	primary school	strongly agree	disagree	strongly disagree	disagree	disagree	agree	strongly agree	strongly agree	disagree	strongly agree	strongly agree	strongly agree	strongly agree	strongly agree	disagree	strongly agree	disagree	strongly agree	strongly agree	strongly disagree	strongly agree	strongly disagree	strongly agree	strongly agree

## Sheet: legend
Supplementary File 1: dataset for Sample 1.
